# Supplementary material for: Crystal structure of a looped-chain CoII coordination polymer: catena-poly[[bis­(nitrato-κO)cobalt(II)]bis­[μ-bis­(pyridin-3-ylmeth­yl)sulfane-κ2 N:N′]]
Source: Acta Crystallogr E Crystallogr Commun. 2017 Oct 20;73(Pt 11):1700–3. doi: 10.1107/S2056989017014980 (PMC5683494; doi:10.1107/S2056989017014980)
Supplement: Supplementary file 1 [file e-73-01700-sup1.cif]

##############################################################################
#                                                                            #
# This CIF contains the data in a paper accepted for publication in          #
# Acta Crystallographica Section E. It conforms to the requirements of       #
# Notes for Authors for Acta Crystallographica Section E, and has been       #
# peer reviewed under the auspices of the IUCr Commission on Journals.       #
#                                                                            #
# Full details of the Crystallographic Information File format               #
# are given in the paper "The Crystallographic Information File (CIF):       #
# a New Standard Archive File for Crystallography" by S. R. Hall, F. H.      #
# Allen and I. D. Brown [Acta Cryst. (1991), A47, 655-685].                  #
#                                                                            #
# The current version of the core CIF dictionary is obtainable from          #
# ftp://ftp.iucr.org/pub/cif_core.dic.                                       #
#                                                                            #
# Software is freely available for graphical display of the structure(s)     #
# in this CIF. For information consult the CIF software page                 #
# http://www.iucr.org/resources/cif/software.                                #
#                                                                            #
# This file may be used for bona fide research purposes within the           #
# scientific community so long as proper attribution is given to the journal # 
# article from which it was obtained.                                        #
#                                                                            #
##############################################################################
data_I
_audit_creation_method     'SHELXL-2014/7'
_chemical_name_systematic
;\
<i>catena</i>-Poly[[bis(nitrato-\k<i>O</i>)cobalt(II)]bis[\m-bis(pyridin-\
3-ylmethyl)sulfane-\k^2^<i>N</i>:<i>N</i>']]
;
_chemical_name_common     ?
_chemical_formula_moiety     'C24 H24 Co N6 O6 S2'
_chemical_formula_sum     'C24 H24 Co N6 O6 S2'
_chemical_formula_iupac     '[Co (N O3)2 (C12 H12 N2 S1)2]'
_chemical_formula_weight     615.54
_chemical_melting_point     ?
_shelx_space_group_comment
;
The symmetry employed for this shelxl refinement is uniquely defined
by the following loop, which should always be used as a source of
symmetry information in preference to the above space-group names.
They are only intended as comments.
;
_space_group_crystal_system     triclinic
_space_group_name_H-M_alt     'P -1'
_space_group_name_Hall     '-P 1'
loop_
    _space_group_symop_operation_xyz
    'x, y, z'
    '-x, -y, -z'
_cell_length_a     8.1620(7)
_cell_length_b     8.8158(8)
_cell_length_c     9.5078(8)
_cell_angle_alpha     98.531(2)
_cell_angle_beta     109.218(2)
_cell_angle_gamma     92.062(2)
_cell_volume     636.22(10)
_cell_formula_units_Z     1
_cell_measurement_reflns_used     3659
_cell_measurement_theta_min     2.302
_cell_measurement_theta_max     26.000
_cell_measurement_temperature     298(2)
_exptl_crystal_description     plate
_exptl_crystal_colour     violet
_exptl_crystal_size_max     0.450
_exptl_crystal_size_mid     0.300
_exptl_crystal_size_min     0.150
_exptl_crystal_density_diffrn     1.607
_exptl_crystal_density_meas     ?
_exptl_crystal_density_method     ?
_exptl_crystal_F_000     317
_exptl_absorpt_coefficient_mu     0.892
_exptl_absorpt_correction_type     multi-scan
_exptl_absorpt_process_details
;
(SADABS; Bruker, 2014)
;
_shelx_estimated_absorpt_T_min     0.690
_shelx_estimated_absorpt_T_max     0.878
_exptl_absorpt_correction_T_min     0.6342
_exptl_absorpt_correction_T_max     0.8964
_diffrn_ambient_temperature     298(2)
_diffrn_radiation_type     MoK\a
_diffrn_radiation_wavelength     0.71073
_diffrn_measurement_device_type     'Bruker APEXII CCD area detector'
_diffrn_measurement_method     '\f and \w scans'
_diffrn_detector_area_resol_mean     ?
_diffrn_reflns_number     3659
_diffrn_reflns_av_R_equivalents     0.0400
_diffrn_reflns_theta_min     2.302
_diffrn_reflns_theta_max     26.000
_diffrn_reflns_theta_full     25.242
_diffrn_measured_fraction_theta_max     0.983
_diffrn_measured_fraction_theta_full     0.988
_diffrn_reflns_limit_h_min     -7
_diffrn_reflns_limit_h_max     10
_diffrn_reflns_limit_k_min     -10
_diffrn_reflns_limit_k_max     10
_diffrn_reflns_limit_l_min     -11
_diffrn_reflns_limit_l_max     7
_refine_special_details     ?
_reflns_number_total     2456
_reflns_number_gt     2082
_reflns_threshold_expression     'I > 2\s(I)'
_refine_ls_structure_factor_coef     Fsqd
_refine_ls_matrix_type     full
_refine_ls_R_factor_all     0.0409
_refine_ls_R_factor_gt     0.0328
_refine_ls_wR_factor_gt     0.0834
_refine_ls_wR_factor_ref     0.0877
_refine_ls_goodness_of_fit_ref     1.037
_refine_ls_restrained_S_all     1.037
_refine_ls_number_reflns     2456
_refine_ls_number_parameters     178
_refine_ls_number_restraints     0
_refine_ls_hydrogen_treatment     constr
_refine_ls_weighting_scheme     calc
_refine_ls_weighting_details
              'w=1/[\s^2^(Fo^2^)+(0.0488P)^2^+0.1617P] where P=(Fo^2^+2Fc^2^)/3'
_atom_sites_solution_hydrogens     geom
_atom_sites_solution_primary     ?
_atom_sites_solution_secondary     ?
_refine_ls_shift/su_max     0.000
_refine_ls_shift/su_mean     0.000
_refine_diff_density_max     0.331
_refine_diff_density_min     -0.365
_refine_ls_extinction_method     none
_refine_ls_extinction_coef     .
loop_
    _atom_type_symbol
    _atom_type_description
    _atom_type_scat_dispersion_real
    _atom_type_scat_dispersion_imag
    _atom_type_scat_source
    'C' 'C' 0.0033 0.0016
                         'International Tables Vol C Tables 4.2.6.8 and 6.1.1.4'
    'H' 'H' 0.0000 0.0000
                         'International Tables Vol C Tables 4.2.6.8 and 6.1.1.4'
    'N' 'N' 0.0061 0.0033
                         'International Tables Vol C Tables 4.2.6.8 and 6.1.1.4'
    'O' 'O' 0.0106 0.0060
                         'International Tables Vol C Tables 4.2.6.8 and 6.1.1.4'
    'S' 'S' 0.1246 0.1234
                         'International Tables Vol C Tables 4.2.6.8 and 6.1.1.4'
    'Co' 'Co' 0.3494 0.9721
                         'International Tables Vol C Tables 4.2.6.8 and 6.1.1.4'
_computing_data_collection
;
APEX2 (Bruker, 2014)
;
_computing_cell_refinement
;
SAINT (Bruker, 2014)
;
_computing_data_reduction
;
SAINT (Bruker, 2014)
;
_computing_structure_solution
;
SHELXS97 (Sheldrick, 2008)
;
_computing_structure_refinement
;
<i>SHELXL2014/7</i> (Sheldrick, 2015)
;
_computing_molecular_graphics
;
DIAMOND (Brandenburg, 2010)
;
_computing_publication_material
;
SHELXTL (Sheldrick, 2008) and publCIF (Westrip, 2010)
;
loop_
    _atom_site_type_symbol
    _atom_site_label
    _atom_site_fract_x
    _atom_site_fract_y
    _atom_site_fract_z
    _atom_site_U_iso_or_equiv
    _atom_site_adp_type
    _atom_site_calc_flag
    _atom_site_occupancy
    _atom_site_disorder_assembly
    _atom_site_disorder_group
    Co Co1 0.5000 0.5000 0.5000 0.02620(13) Uani d 1 . .
    S S1 0.20509(7) 0.89446(7) -0.01804(7) 0.03834(17) Uani d 1 . .
    N N1 0.5427(2) 0.7131(2) 0.42595(19) 0.0294(4) Uani d 1 . .
    N N2 -0.3498(2) 0.5946(2) -0.2639(2) 0.0294(4) Uani d 1 . .
    N N3 0.8472(2) 0.3452(2) 0.4702(2) 0.0353(4) Uani d 1 . .
    O O1 0.7307(2) 0.4382(2) 0.4536(2) 0.0459(4) Uani d 1 . .
    O O2 0.9392(2) 0.3314(3) 0.5987(2) 0.0623(6) Uani d 1 . .
    O O3 0.8698(3) 0.2729(2) 0.3594(2) 0.0600(5) Uani d 1 . .
    C C1 0.7012(3) 0.7803(3) 0.4459(3) 0.0359(5) Uani d 1 . .
    H H1 0.7992 0.7378 0.5020 0.043 Uiso calc 1 . .
    C C2 0.7239(3) 0.9093(3) 0.3867(3) 0.0419(6) Uani d 1 . .
    H H2 0.8356 0.9533 0.4041 0.050 Uiso calc 1 . .
    C C3 0.5807(3) 0.9731(3) 0.3014(3) 0.0377(5) Uani d 1 . .
    H H3 0.5945 1.0595 0.2595 0.045 Uiso calc 1 . .
    C C4 0.4158(3) 0.9065(2) 0.2792(2) 0.0293(4) Uani d 1 . .
    C C5 0.4044(3) 0.7788(2) 0.3446(2) 0.0288(4) Uani d 1 . .
    H H5 0.2939 0.7352 0.3316 0.035 Uiso calc 1 . .
    C C6 0.2546(3) 0.9672(3) 0.1822(3) 0.0345(5) Uani d 1 . .
    H H6A 0.2707 1.0788 0.1994 0.041 Uiso calc 1 . .
    H H6B 0.1566 0.9379 0.2119 0.041 Uiso calc 1 . .
    C C7 0.1232(3) 0.6961(3) -0.0308(3) 0.0345(5) Uani d 1 . .
    H H7A 0.1544 0.6312 -0.1080 0.041 Uiso calc 1 . .
    H H7B 0.1802 0.6624 0.0648 0.041 Uiso calc 1 . .
    C C8 -0.0710(3) 0.6735(2) -0.0675(2) 0.0298(5) Uani d 1 . .
    C C9 -0.1533(3) 0.7008(3) 0.0387(3) 0.0390(5) Uani d 1 . .
    H H9 -0.0889 0.7344 0.1402 0.047 Uiso calc 1 . .
    C C10 -0.3334(3) 0.6773(3) -0.0089(3) 0.0425(6) Uani d 1 . .
    H H10 -0.3915 0.6973 0.0603 0.051 Uiso calc 1 . .
    C C11 -0.4259(3) 0.6242(3) -0.1590(3) 0.0369(5) Uani d 1 . .
    H H11 -0.5466 0.6082 -0.1889 0.044 Uiso calc 1 . .
    C C12 -0.1752(3) 0.6202(2) -0.2167(2) 0.0292(4) Uani d 1 . .
    H H12 -0.1205 0.6011 -0.2885 0.035 Uiso calc 1 . .
loop_
    _atom_site_aniso_label
    _atom_site_aniso_U_11
    _atom_site_aniso_U_22
    _atom_site_aniso_U_33
    _atom_site_aniso_U_12
    _atom_site_aniso_U_13
    _atom_site_aniso_U_23
    Co1 0.0226(2) 0.0291(2) 0.0237(2) 0.00094(15) 0.00236(16) 0.00769(16)
    S1 0.0360(3) 0.0407(3) 0.0324(3) -0.0055(2) 0.0012(2) 0.0141(2)
    N1 0.0260(9) 0.0313(9) 0.0286(9) 0.0012(7) 0.0049(7) 0.0082(7)
    N2 0.0280(9) 0.0285(9) 0.0279(9) -0.0005(7) 0.0039(7) 0.0067(7)
    N3 0.0288(10) 0.0424(11) 0.0357(11) -0.0022(8) 0.0122(8) 0.0074(9)
    O1 0.0323(9) 0.0589(11) 0.0496(10) 0.0161(8) 0.0135(8) 0.0168(9)
    O2 0.0407(10) 0.1040(17) 0.0441(11) 0.0230(11) 0.0094(9) 0.0258(11)
    O3 0.0686(13) 0.0642(13) 0.0510(12) 0.0086(10) 0.0314(10) -0.0046(10)
    C1 0.0243(11) 0.0422(13) 0.0367(12) 0.0025(9) 0.0023(9) 0.0114(10)
    C2 0.0292(12) 0.0469(14) 0.0478(14) -0.0051(10) 0.0093(11) 0.0133(11)
    C3 0.0368(12) 0.0334(12) 0.0398(13) -0.0066(9) 0.0077(10) 0.0113(10)
    C4 0.0308(11) 0.0282(10) 0.0247(10) 0.0002(8) 0.0044(9) 0.0040(8)
    C5 0.0238(10) 0.0331(11) 0.0274(10) -0.0003(8) 0.0056(8) 0.0067(9)
    C6 0.0337(12) 0.0285(11) 0.0370(12) 0.0035(9) 0.0042(10) 0.0100(9)
    C7 0.0305(11) 0.0330(11) 0.0311(11) 0.0001(9) -0.0008(9) 0.0047(9)
    C8 0.0315(11) 0.0254(10) 0.0276(11) -0.0008(8) 0.0027(9) 0.0071(8)
    C9 0.0440(13) 0.0419(13) 0.0249(11) -0.0050(10) 0.0051(10) 0.0037(9)
    C10 0.0441(14) 0.0520(15) 0.0334(12) -0.0032(11) 0.0181(11) 0.0039(11)
    C11 0.0321(12) 0.0444(13) 0.0347(12) -0.0005(10) 0.0117(10) 0.0083(10)
    C12 0.0294(11) 0.0279(10) 0.0282(11) 0.0004(8) 0.0072(9) 0.0052(8)
_geom_special_details
;
 All esds (except the esd in the dihedral angle between two l.s. planes)
 are estimated using the full covariance matrix.  The cell esds are taken
 into account individually in the estimation of esds in distances, angles
 and torsion angles; correlations between esds in cell parameters are only
 used when they are defined by crystal symmetry.  An approximate (isotropic)
 treatment of cell esds is used for estimating esds involving l.s. planes.
;
loop_
    _geom_bond_atom_site_label_1
    _geom_bond_atom_site_label_2
    _geom_bond_site_symmetry_2
    _geom_bond_distance
    _geom_bond_publ_flag
    Co1 O1 2_666 2.1414(16) ?
    Co1 O1 . 2.1414(16) y
    Co1 N1 . 2.1571(17) y
    Co1 N1 2_666 2.1571(17) ?
    Co1 N2 1_656 2.1907(18) y
    Co1 N2 2_565 2.1907(18) ?
    S1 C6 . 1.820(2) ?
    S1 C7 . 1.822(2) ?
    N1 C1 . 1.346(3) ?
    N1 C5 . 1.346(3) ?
    N2 C11 . 1.338(3) ?
    N2 C12 . 1.345(3) ?
    N2 Co1 1_454 2.1907(17) ?
    N3 O3 . 1.219(3) ?
    N3 O2 . 1.232(3) ?
    N3 O1 . 1.264(2) ?
    C1 C2 . 1.374(3) ?
    C1 H1 . 0.9300 ?
    C2 C3 . 1.378(3) ?
    C2 H2 . 0.9300 ?
    C3 C4 . 1.386(3) ?
    C3 H3 . 0.9300 ?
    C4 C5 . 1.378(3) ?
    C4 C6 . 1.505(3) ?
    C5 H5 . 0.9300 ?
    C6 H6A . 0.9700 ?
    C6 H6B . 0.9700 ?
    C7 C8 . 1.505(3) ?
    C7 H7A . 0.9700 ?
    C7 H7B . 0.9700 ?
    C8 C9 . 1.384(3) ?
    C8 C12 . 1.392(3) ?
    C9 C10 . 1.386(3) ?
    C9 H9 . 0.9300 ?
    C10 C11 . 1.376(3) ?
    C10 H10 . 0.9300 ?
    C11 H11 . 0.9300 ?
    C12 H12 . 0.9300 ?
loop_
    _geom_angle_atom_site_label_1
    _geom_angle_atom_site_label_2
    _geom_angle_atom_site_label_3
    _geom_angle_site_symmetry_1
    _geom_angle_site_symmetry_3
    _geom_angle
    _geom_angle_publ_flag
    O1 Co1 O1 2_666 . 180.0 y
    O1 Co1 N1 2_666 . 94.66(7) ?
    O1 Co1 N1 . . 85.34(7) y
    O1 Co1 N1 2_666 2_666 85.34(7) ?
    O1 Co1 N1 . 2_666 94.66(7) y
    N1 Co1 N1 . 2_666 180.0 y
    O1 Co1 N2 2_666 1_656 88.21(7) ?
    O1 Co1 N2 . 1_656 91.79(7) y
    N1 Co1 N2 . 1_656 92.32(6) y
    N1 Co1 N2 2_666 1_656 87.68(6) ?
    O1 Co1 N2 2_666 2_565 91.79(7) ?
    O1 Co1 N2 . 2_565 88.21(7) y
    N1 Co1 N2 . 2_565 87.68(6) y
    N1 Co1 N2 2_666 2_565 92.32(6) ?
    N2 Co1 N2 1_656 2_565 180.0 y
    C6 S1 C7 . . 101.13(11) ?
    C1 N1 C5 . . 116.71(18) ?
    C1 N1 Co1 . . 123.98(14) ?
    C5 N1 Co1 . . 119.10(13) ?
    C11 N2 C12 . . 116.94(19) ?
    C11 N2 Co1 . 1_454 121.87(15) ?
    C12 N2 Co1 . 1_454 121.15(14) ?
    O3 N3 O2 . . 120.9(2) ?
    O3 N3 O1 . . 119.8(2) ?
    O2 N3 O1 . . 119.3(2) ?
    N3 O1 Co1 . . 145.89(15) ?
    N1 C1 C2 . . 122.6(2) ?
    N1 C1 H1 . . 118.7 ?
    C2 C1 H1 . . 118.7 ?
    C1 C2 C3 . . 119.8(2) ?
    C1 C2 H2 . . 120.1 ?
    C3 C2 H2 . . 120.1 ?
    C2 C3 C4 . . 118.9(2) ?
    C2 C3 H3 . . 120.5 ?
    C4 C3 H3 . . 120.5 ?
    C5 C4 C3 . . 117.63(19) ?
    C5 C4 C6 . . 120.95(19) ?
    C3 C4 C6 . . 121.38(19) ?
    N1 C5 C4 . . 124.37(19) ?
    N1 C5 H5 . . 117.8 ?
    C4 C5 H5 . . 117.8 ?
    C4 C6 S1 . . 112.23(16) ?
    C4 C6 H6A . . 109.2 ?
    S1 C6 H6A . . 109.2 ?
    C4 C6 H6B . . 109.2 ?
    S1 C6 H6B . . 109.2 ?
    H6A C6 H6B . . 107.9 ?
    C8 C7 S1 . . 113.88(15) ?
    C8 C7 H7A . . 108.8 ?
    S1 C7 H7A . . 108.8 ?
    C8 C7 H7B . . 108.8 ?
    S1 C7 H7B . . 108.8 ?
    H7A C7 H7B . . 107.7 ?
    C9 C8 C12 . . 117.5(2) ?
    C9 C8 C7 . . 124.0(2) ?
    C12 C8 C7 . . 118.5(2) ?
    C8 C9 C10 . . 118.8(2) ?
    C8 C9 H9 . . 120.6 ?
    C10 C9 H9 . . 120.6 ?
    C11 C10 C9 . . 119.7(2) ?
    C11 C10 H10 . . 120.2 ?
    C9 C10 H10 . . 120.2 ?
    N2 C11 C10 . . 122.9(2) ?
    N2 C11 H11 . . 118.6 ?
    C10 C11 H11 . . 118.6 ?
    N2 C12 C8 . . 124.2(2) ?
    N2 C12 H12 . . 117.9 ?
    C8 C12 H12 . . 117.9 ?
loop_
    _geom_torsion_atom_site_label_1
    _geom_torsion_atom_site_label_2
    _geom_torsion_atom_site_label_3
    _geom_torsion_atom_site_label_4
    _geom_torsion_site_symmetry_1
    _geom_torsion_site_symmetry_2
    _geom_torsion_site_symmetry_3
    _geom_torsion_site_symmetry_4
    _geom_torsion
    _geom_torsion_publ_flag
    O3 N3 O1 Co1 . . . . 122.6(3) ?
    O2 N3 O1 Co1 . . . . -59.0(4) ?
    C5 N1 C1 C2 . . . . -0.2(3) ?
    Co1 N1 C1 C2 . . . . 174.55(18) ?
    N1 C1 C2 C3 . . . . -0.9(4) ?
    C1 C2 C3 C4 . . . . 1.0(4) ?
    C2 C3 C4 C5 . . . . 0.1(3) ?
    C2 C3 C4 C6 . . . . -177.6(2) ?
    C1 N1 C5 C4 . . . . 1.4(3) ?
    Co1 N1 C5 C4 . . . . -173.66(16) ?
    C3 C4 C5 N1 . . . . -1.3(3) ?
    C6 C4 C5 N1 . . . . 176.39(19) ?
    C5 C4 C6 S1 . . . . -95.4(2) ?
    C3 C4 C6 S1 . . . . 82.2(2) ?
    C7 S1 C6 C4 . . . . 73.67(17) ?
    C6 S1 C7 C8 . . . . 91.15(17) ?
    S1 C7 C8 C9 . . . . -82.8(2) ?
    S1 C7 C8 C12 . . . . 98.0(2) ?
    C12 C8 C9 C10 . . . . -1.4(3) ?
    C7 C8 C9 C10 . . . . 179.4(2) ?
    C8 C9 C10 C11 . . . . 1.5(4) ?
    C12 N2 C11 C10 . . . . -0.5(3) ?
    Co1 N2 C11 C10 1_454 . . . 177.10(18) ?
    C9 C10 C11 N2 . . . . -0.6(4) ?
    C11 N2 C12 C8 . . . . 0.6(3) ?
    Co1 N2 C12 C8 1_454 . . . -177.01(15) ?
    C9 C8 C12 N2 . . . . 0.4(3) ?
    C7 C8 C12 N2 . . . . 179.61(19) ?
loop_
    _geom_hbond_atom_site_label_D
    _geom_hbond_atom_site_label_H
    _geom_hbond_atom_site_label_A
    _geom_hbond_site_symmetry_A
    _geom_hbond_distance_DH
    _geom_hbond_distance_HA
    _geom_hbond_distance_DA
    _geom_hbond_angle_DHA
    _geom_hbond_publ_flag
    C1 H1 O3 2_766 0.93 2.60 3.466(3) 155.4 y
    C5 H5 O2 2_666 0.93 2.30 3.171(3) 156.8 y
    C9 H9 O2 2_666 0.93 2.54 3.373(3) 148.7 y
    C11 H11 O1 2_565 0.93 2.43 3.032(3) 122.1 y
    C12 H12 O1 1_454 0.93 2.53 3.134(3) 122.6 y
    C12 H12 O2 1_454 0.93 2.59 3.219(3) 125.3 y
    C6 H6A <i>Cg</i>2 2_575 0.97 2.65 3.546(3) 154 y
    C7 H7B <i>Cg</i>2 2_565 0.97 2.89 3.565(3) 127 y
_shelx_hkl_file
;
   0   0  -1  184.50    1.23
   0   0  -2  798.53    4.67
   0   0  -3   56.77    0.89
   0   0  -5   34.35    0.92
   0   0  -6   88.45    1.58
   0   0  -6   91.15    1.31
   0   0  -7    0.50    0.58
   0   0  -7    0.55    0.52
   0   0  -8   16.37    0.91
   0   0  -9    7.85    0.76
   0   0 -10    4.27    0.76
   0   0 -11    1.23    0.83
   0   1 -11   26.50    1.36
   0   1 -10    0.34    0.67
   0   1  -9   66.01    1.70
   0   1  -8   13.08    0.84
   0   1  -8   15.28    0.80
   0   1  -7  142.13    2.15
   0   1  -6    8.49    0.62
   0   1  -5  157.71    1.92
   0   1  -4    2.70    0.39
   0   1  -3  243.72    2.04
   0   1  -2    0.68    0.27
   0   1  -1  357.90    2.19
   0   1  -1  358.80    2.20
   0  -1   0  224.55    1.43
   0  -1  -1  311.86    2.04
   0   1   1  342.42    2.17
   0  -1  -2  896.05    5.30
   0   1   2  925.21    5.43
   0  -1  -3  624.60    4.18
   0   1   3  663.46    4.38
   0  -1  -4  147.46    1.73
   0  -1  -4  151.48    1.31
   0  -1  -5   41.34    1.02
   0  -1  -5   43.66    0.75
   0  -1  -6   15.53    0.76
   0  -1  -6   14.61    0.58
   0  -1  -7   13.78    0.81
   0  -1  -8    6.02    0.65
   0  -1  -9    1.19    0.56
   0  -1 -10    0.28    0.66
   0   2 -11    0.61    0.79
   0   2 -10  111.66    2.33
   0   2  -9   19.37    0.99
   0   2  -9   19.98    0.99
   0   2  -8   78.00    1.70
   0   2  -7    6.78    0.68
   0   2  -6  164.01    2.15
   0   2  -5  134.19    1.76
   0   2  -4  334.58    2.82
   0   2  -3  113.80    1.31
   0   2  -2   45.70    0.72
   0  -2   1  793.28    4.63
   0  -2   0   12.74    0.39
   0   2   0   12.14    0.32
   0  -2  -1  220.84    1.77
   0   2   1  230.95    1.75
   0  -2  -2   75.87    1.02
   0   2   2   75.32    1.00
   0  -2  -3  479.93    3.56
   0   2   3  498.13    3.63
   0  -2  -4   74.12    1.25
   0   2   4   86.95    1.37
   0  -2  -5   63.63    1.28
   0  -2  -6    0.18    0.47
   0  -2  -7    5.49    0.65
   0  -2  -8    0.54    0.51
   0  -2  -9   18.14    1.04
   0  -2 -10    0.98    0.69
   0   3 -11    0.75    0.75
   0   3 -10    3.69    0.70
   0   3 -10    5.88    0.81
   0   3  -9   19.07    0.99
   0   3  -8   31.31    1.13
   0   3  -6   67.30    1.39
   0   3  -5  386.48    3.41
   0   3  -4  169.38    1.90
   0   3  -3  162.26    1.72
   0   3  -2   10.93    0.43
   0   3  -2   10.96    0.44
   0  -3   1  350.83    2.60
   0  -3   0  331.17    2.50
   0   3   0  328.35    2.31
   0  -3  -1   47.04    0.82
   0   3   1   49.23    0.78
   0  -3  -2   69.15    1.08
   0   3   2   66.98    1.02
   0  -3  -3    9.32    0.53
   0   3   3    8.87    0.54
   0  -3  -4    3.14    0.45
   0   3   4    4.51    0.57
   0  -3  -5   -0.30    0.45
   0   3   5   -0.49    0.58
   0  -3  -6   21.73    0.93
   0  -3  -7    1.00    0.49
   0  -3  -8   30.16    1.21
   0  -3  -9    4.04    0.69
   0  -3 -10   22.48    1.27
   0   4 -11    5.51    0.92
   0   4 -11    6.04    0.94
   0   4 -10    6.43    0.76
   0   4 -10    6.88    0.90
   0   4  -9    0.31    0.62
   0   4  -8   14.22    0.86
   0   4  -7   13.24    0.79
   0   4  -6   68.41    1.45
   0   4  -5  140.40    1.92
   0   4  -4   18.11    0.68
   0   4  -3   37.41    0.87
   0   4  -3   40.52    0.91
   0  -4   2  121.28    1.50
   0  -4   1  686.85    4.62
   0  -4   0    1.28    0.33
   0   4   0    1.45    0.32
   0  -4  -1  103.51    1.39
   0   4   1  113.91    1.36
   0  -4  -2    0.17    0.35
   0   4   2    0.13    0.35
   0  -4  -3   78.68    1.37
   0   4   3   90.46    1.43
   0  -4  -4   50.29    1.20
   0   4   4   55.26    1.26
   0  -4  -5   39.86    1.16
   0   4   5   48.18    1.27
   0  -4  -6    1.61    0.54
   0  -4  -7   67.46    1.66
   0  -4  -8    1.78    0.64
   0  -4  -9   13.16    0.97
   0   5 -11    7.53    1.07
   0   5 -10   22.23    1.21
   0   5  -9   13.51    0.93
   0   5  -8   45.38    1.39
   0   5  -7   10.99    0.77
   0   5  -6   46.30    1.24
   0   5  -5   10.53    0.66
   0   5  -4   90.17    1.51
   0   5  -3   46.91    1.05
   0   5  -3   50.42    1.09
   0  -5   2  669.80    4.85
   0  -5   1   62.39    1.15
   0  -5   0  263.14    2.56
   0   5   0  284.66    2.44
   0  -5  -1   10.50    0.59
   0   5   1   11.70    0.59
   0  -5  -2  255.22    2.67
   0   5   2  279.74    2.65
   0  -5  -3   26.18    0.93
   0   5   3   30.23    0.96
   0  -5  -4   66.59    1.45
   0   5   4   71.70    1.50
   0  -5  -5    0.76    0.50
   0   5   5    0.51    0.62
   0  -5  -6   20.85    0.98
   0   5   6   24.92    1.11
   0  -5  -7    9.47    0.81
   0  -5  -8   13.71    0.96
   0  -5  -9    2.77    0.81
   0   6 -11   31.09    1.59
   0   6 -10    2.00    0.75
   0   6  -9   39.34    1.45
   0   6  -8   -0.22    0.62
   0   6  -7  137.15    2.31
   0   6  -6    3.74    0.58
   0   6  -5   43.21    1.18
   0   6  -4    1.95    0.46
   0   6  -4    2.27    0.52
   0   6  -3  133.18    1.90
   0   6  -3  134.89    1.93
   0  -6   2   99.68    1.62
   0  -6   1   13.63    0.69
   0   6  -1   14.21    0.60
   0  -6   0    0.31    0.40
   0   6   0    0.64    0.45
   0  -6  -1    7.31    0.58
   0   6   1    9.29    0.60
   0  -6  -2   28.37    0.96
   0   6   2   31.66    0.94
   0  -6  -3   23.54    0.92
   0   6   3   26.60    0.98
   0  -6  -4   29.69    1.07
   0   6   4   34.83    1.13
   0  -6  -5   25.48    1.05
   0   6   5   30.67    1.18
   0  -6  -6   17.01    0.97
   0   6   6   20.20    1.10
   0  -6  -7    1.53    0.68
   0  -6  -8   -0.64    0.69
   0   7 -10   20.68    1.23
   0   7  -9    2.25    0.74
   0   7  -8   53.55    1.61
   0   7  -7    7.33    0.81
   0   7  -6   66.64    1.61
   0   7  -5   17.01    0.88
   0   7  -4    9.40    0.72
   0   7  -4    9.22    0.73
   0   7  -3   70.21    1.49
   0   7  -3   72.17    1.51
   0  -7   2   24.22    0.93
   0   7  -2   24.82    0.81
   0  -7   1    1.91    0.50
   0   7  -1    1.74    0.49
   0  -7   0   24.89    0.94
   0   7   0   32.29    0.96
   0  -7  -1   63.92    1.42
   0   7   1   75.72    1.41
   0  -7  -2    1.30    0.46
   0   7   2    1.20    0.52
   0  -7  -3    8.90    0.71
   0   7   3   12.02    0.83
   0  -7  -4    7.40    0.71
   0   7   4   11.74    0.88
   0  -7  -5    7.50    0.74
   0   7   5    9.89    0.93
   0  -7  -6    1.43    0.64
   0   7   6    2.29    0.83
   0  -7  -7   11.49    1.01
   0   8  -9   -0.54    0.77
   0   8  -8    6.36    0.90
   0   8  -7   48.78    1.56
   0   8  -6   18.12    0.99
   0   8  -5   21.56    1.01
   0   8  -4   15.35    0.87
   0   8  -4   15.45    0.87
   0  -8   3   40.82    1.28
   0   8  -3   41.62    1.26
   0   8  -3   42.99    1.26
   0  -8   2    6.56    0.69
   0  -8   1    4.11    0.61
   0  -8   0   11.30    0.78
   0  -8  -1   18.05    0.92
   0  -8  -2   14.25    0.85
   0  -8  -3    0.96    0.54
   0   8   3    0.82    0.70
   0  -8  -4    4.67    0.65
   0   8   4    4.98    0.84
   0  -8  -5   -0.49    0.58
   0   8   5   -0.85    0.81
   0  -8  -6   11.26    0.98
   0   8   6   15.00    1.19
   0   9  -8    3.32    0.88
   0   9  -7    4.10    0.79
   0   9  -6    0.17    0.65
   0   9  -5    7.15    0.83
   0   9  -4    5.03    0.72
   0   9  -4    3.70    0.69
   0  -9   3   58.56    1.62
   0   9  -3   58.91    1.57
   0   9  -3   57.47    1.54
   0  -9   2    1.31    0.62
   0  -9   1   15.61    0.95
   0  -9   0    0.56    0.61
   0  -9  -1   16.58    0.95
   0  -9  -2    8.37    0.83
   0  -9  -3   14.83    0.95
   0  -9  -4    0.14    0.68
   0  -9  -5    2.01    0.71
   0  10  -7   -0.78    0.85
   0  10  -6    6.90    0.95
   0  10  -5    8.45    0.93
   0  10  -5    7.88    0.88
   0  10  -4   41.99    1.48
   0  10  -4   43.73    1.50
   0  10  -3   13.17    0.98
   0  10  -3   12.26    0.95
   0 -10   2   16.84    0.98
   0 -10   1    1.35    0.72
   0 -10   0   36.28    1.39
   0 -10  -1    3.49    0.82
   0 -10  -2    5.60    0.86
   0 -10  -3    0.51    0.81
   0  11  -5    8.01    1.05
   0  11  -4    0.37    0.82
   0  11  -4   -0.13    0.86
   0  11  -3    2.41    0.85
   0  11  -3    2.04    0.83
   0 -11   2   -0.41    0.80
   0 -11   1    1.25    0.83
   0 -11   0    2.16    0.91
   0 -11  -1    1.52    0.99
   1 -11  -1   29.61    1.45
   1 -11   0    3.59    0.95
   1 -11   1    8.91    1.01
   1 -11   2    0.48    0.83
  -1  11  -3    6.94    0.96
  -1  11  -3    6.14    0.95
  -1  11  -4    3.07    0.86
  -1  11  -4    4.13    0.92
   1 -10  -3    0.83    0.81
   1 -10  -2    4.44    0.84
   1 -10  -1   12.88    1.02
   1 -10   0   17.99    1.08
   1 -10   1   16.79    1.08
   1 -10   2    2.39    0.74
  -1  10  -3   44.00    1.53
  -1  10  -3   40.65    1.47
  -1  10  -4    0.24    0.68
  -1  10  -4   -0.50    0.72
  -1  10  -5    0.66    0.67
  -1  10  -6    1.43    0.74
   1  -9  -5   10.44    0.98
   1  -9  -4   16.68    1.04
   1  -9  -3    1.71    0.63
   1  -9  -2   15.45    0.95
   1  -9  -1    3.52    0.71
   1  -9   0    9.57    0.84
   1  -9   1    0.00    0.61
   1  -9   2   28.75    1.17
  -1   9  -3    9.38    0.83
  -1   9  -3   10.58    0.84
  -1   9  -4    7.67    0.76
  -1   9  -4    6.96    0.76
  -1   9  -5   -0.10    0.59
  -1   9  -6    3.58    0.77
  -1   9  -7    2.82    0.88
  -1   9  -8    2.44    0.89
   1  -8  -6    4.92    0.80
   1  -8  -5   14.53    1.00
   1  -8  -4    1.63    0.55
   1  -8  -3   15.38    0.92
   1  -8  -2    1.44    0.55
   1  -8  -1   23.75    1.03
   1  -8   0    1.49    0.58
   1  -8   1    6.13    0.70
   1  -8   2   11.38    0.80
  -1   8  -3   61.84    1.55
  -1   8  -3   61.91    1.55
  -1   8  -4    4.64    0.67
  -1   8  -4    3.77    0.66
  -1   8  -5    5.21    0.70
  -1   8  -6    1.27    0.64
  -1   8  -7   23.24    1.19
  -1   8  -8    3.39    0.87
   1  -7  -7    4.93    0.79
   1  -7  -6   29.97    1.26
  -1   7   5    7.32    0.80
   1  -7  -5    5.03    0.67
  -1   7   4    9.42    0.81
   1  -7  -4    6.93    0.65
   1  -7  -3   14.03    0.79
   1  -7  -2   29.70    1.06
   1  -7  -1    0.69    0.54
   1  -7   0   32.18    1.07
   1  -7   1   20.38    0.87
   1  -7   2  116.52    1.96
  -1   7  -3   27.73    1.03
  -1   7  -3   26.99    1.03
  -1   7  -4   63.97    1.53
  -1   7  -4   70.49    1.61
  -1   7  -5    8.41    0.70
  -1   7  -6   74.44    1.76
  -1   7  -7    0.60    0.68
  -1   7  -8   24.05    1.26
  -1   7  -9    4.27    0.83
   1  -6  -8    0.67    0.67
   1  -6  -7   16.33    0.98
   1  -6  -6    3.77    0.60
  -1   6   5   15.90    0.92
   1  -6  -5   10.20    0.75
  -1   6   4    4.64    0.68
   1  -6  -4    4.01    0.58
  -1   6   3  177.56    2.16
   1  -6  -3  139.73    2.14
  -1   6   2   10.39    0.65
   1  -6  -2    9.37    0.66
  -1   6   1   26.87    0.74
   1  -6  -1   22.07    0.84
  -1   6   0   25.56    0.70
   1  -6   0   24.98    0.87
  -1   6  -1   14.00    0.54
   1  -6   1   13.76    0.70
   1  -6   2   10.19    0.66
  -1   6  -3    0.39    0.47
  -1   6  -3    0.14    0.49
  -1   6  -4    3.78    0.54
  -1   6  -4    3.00    0.55
  -1   6  -5   15.24    0.82
  -1   6  -6   93.15    1.88
  -1   6  -7   26.77    1.14
  -1   6  -8   41.63    1.43
  -1   6  -9    4.39    0.77
  -1   6 -10   20.60    1.27
   1  -5  -9    1.11    0.71
   1  -5  -8   13.44    0.93
   1  -5  -7    1.71    0.55
   1  -5  -6   26.58    1.06
  -1   5   5    3.48    0.67
   1  -5  -5    4.33    0.61
  -1   5   4   78.68    1.45
   1  -5  -4   64.88    1.43
  -1   5   3   70.77    1.26
   1  -5  -3   62.38    1.32
  -1   5   2  172.57    1.84
   1  -5  -2  150.97    2.00
  -1   5   1   98.23    1.21
   1  -5  -1   83.61    1.40
  -1   5   0   11.74    0.48
   1  -5   0   10.59    0.57
   1  -5   2    1.21    0.43
  -1   5  -3   79.54    1.41
  -1   5  -3   82.11    1.44
  -1   5  -4   10.32    0.65
  -1   5  -5  136.24    2.07
  -1   5  -6   41.24    1.24
  -1   5  -7   20.72    0.99
  -1   5  -8    5.22    0.76
  -1   5  -9   47.66    1.58
  -1   5 -10    4.75    0.86
   1  -4 -10    3.67    0.86
   1  -4  -9    5.34    0.79
   1  -4  -8    6.45    0.71
   1  -4  -7   23.81    1.03
   1  -4  -6    1.84    0.58
   1  -4  -5    0.29    0.51
  -1   4   4  121.62    1.70
   1  -4  -4  107.12    1.71
  -1   4   3   71.15    1.17
   1  -4  -3   64.40    1.24
   1  -4  -3   63.14    0.77
  -1   4   2   45.23    0.85
   1  -4  -2   40.63    0.92
   1  -4  -2   41.71    0.68
  -1   4   1    1.68    0.31
   1  -4  -1    1.45    0.33
  -1   4   0  205.66    1.61
   1  -4   0  200.67    2.04
  -1   4  -2  107.89    1.47
  -1   4  -2  109.17    1.48
   1  -4   2  107.09    1.48
  -1   4  -3    3.48    0.42
  -1   4  -3    3.57    0.42
  -1   4  -4   89.61    1.49
  -1   4  -5   60.49    1.33
  -1   4  -6  113.90    1.94
  -1   4  -7    1.63    0.53
  -1   4  -8   15.91    0.95
  -1   4  -9    2.28    0.63
  -1   4 -10   33.79    1.43
   1  -3 -10    1.00    0.67
   1  -3  -9   26.30    1.18
   1  -3  -8   15.05    0.90
   1  -3  -7  156.24    2.41
   1  -3  -6    9.76    0.72
   1  -3  -5   78.91    1.48
   1  -3  -4  111.90    1.64
   1  -3  -4   98.66    0.95
  -1   3   3   -0.12    0.38
   1  -3  -3    0.01    0.38
   1  -3  -3    0.66    0.27
  -1   3   2   21.01    0.55
   1  -3  -2   17.68    0.58
   1  -3  -2   17.90    0.44
  -1   3   1   84.81    0.89
   1  -3  -1   81.29    1.11
   1  -3  -1   81.98    0.93
   1  -3   0   91.27    1.16
   1  -3   0   96.50    1.10
   1  -3   1  633.54    4.21
  -1   3  -2   16.97    0.55
  -1   3  -2   17.13    0.56
  -1   3  -3   72.99    1.17
  -1   3  -4   14.10    0.62
  -1   3  -5   62.26    1.29
  -1   3  -6    5.99    0.65
  -1   3  -7  178.24    2.54
  -1   3  -8   23.31    1.05
  -1   3  -9   36.31    1.34
  -1   3 -10    0.87    0.64
   1  -2 -10   15.70    1.03
   1  -2  -9   15.93    0.98
   1  -2  -8   88.80    1.87
   1  -2  -7   15.03    0.84
   1  -2  -6   43.33    1.16
   1  -2  -5   29.86    0.90
   1  -2  -5   29.80    0.64
   1  -2  -4  461.26    2.95
   1  -2  -3   11.15    0.50
   1  -2  -3    8.95    0.35
  -1   2   2   15.87    0.47
   1  -2  -2   14.04    0.50
   1  -2  -2   13.71    0.36
   1  -2  -1  467.31    3.10
   1  -2  -1  527.79    3.19
   1  -2   0  857.33    5.05
   1  -2   0  980.52    5.59
   1  -2   1  262.40    2.04
   1  -2   1  280.98    2.14
  -1   2  -2  101.72    1.20
  -1   2  -3   41.36    0.84
  -1   2  -4  277.71    2.62
  -1   2  -5    1.35    0.43
  -1   2  -6  106.83    1.80
  -1   2  -7    1.03    0.53
  -1   2  -8    9.63    0.79
  -1   2  -9   34.72    1.30
  -1   2 -10   12.64    1.02
   1  -1 -11   11.01    0.99
   1  -1 -10    0.74    0.60
   1  -1  -9   23.60    1.09
   1  -1  -8    5.06    0.65
   1  -1  -7   10.81    0.72
   1  -1  -6    7.16    0.62
   1  -1  -6    8.96    0.50
   1  -1  -5   56.97    1.13
   1  -1  -5   58.57    0.90
   1  -1  -4    3.64    0.39
   1  -1  -4    3.75    0.33
   1  -1  -3  609.40    4.02
   1  -1  -3  638.89    3.81
   1  -1  -2  328.92    2.32
   1  -1  -2  323.30    2.09
   1  -1  -1  178.65    1.34
   1  -1   0    1.79    0.18
   1  -1   0    1.76    0.18
  -1   1  -1   95.41    0.94
   1  -1   1   98.28    0.97
  -1   1  -2    0.26    0.29
  -1   1  -3  243.46    2.17
  -1   1  -4  369.69    3.11
  -1   1  -5   -0.43    0.42
  -1   1  -6   50.17    1.24
  -1   1  -7    6.52    0.71
  -1   1  -8   23.18    1.05
  -1   1  -9    0.20    0.63
   1   0 -11    5.14    0.86
   1   0 -10   27.86    1.23
   1   0  -9    4.00    0.66
   1   0  -8   20.36    0.94
   1   0  -7   54.72    1.32
   1   0  -7   62.80    1.19
   1   0  -6   44.03    1.10
   1   0  -6   39.83    0.89
   1   0  -5   17.24    0.67
   1   0  -5   17.86    0.59
   1   0  -4  114.27    1.39
   1   0  -4  116.42    1.27
   1   0  -3  145.75    1.41
   1   0  -3  154.17    1.37
   1   0  -2  503.18    3.06
   1   0  -2  529.67    3.20
   1   0  -1  721.86    3.86
  -1   0   0  115.70    0.76
  -1   0  -1  205.09    1.48
   1   0   1  224.27    1.60
  -1   0  -2   36.76    0.67
   1   0   2   43.55    0.75
  -1   0  -3  975.64    6.04
   1   0   3 1110.97    6.72
  -1   0  -4   56.71    1.07
  -1   0  -5  335.03    3.16
  -1   0  -6   24.49    0.95
  -1   0  -7   35.35    1.18
  -1   0  -8    0.80    0.56
  -1   0  -9   50.44    1.56
  -1   0 -10    0.97    0.67
   1   1 -11    8.74    0.89
   1   1 -10    0.59    0.63
   1   1  -9    6.98    0.74
   1   1  -8    1.46    0.54
   1   1  -8    2.51    0.56
   1   1  -7    0.52    0.50
   1   1  -7    1.21    0.49
   1   1  -6   86.37    1.48
   1   1  -6   90.51    1.39
   1   1  -5    1.77    0.39
   1   1  -5    1.82    0.41
   1   1  -4   22.42    0.62
   1   1  -4   27.06    0.67
   1   1  -3    1.79    0.29
   1   1  -3    1.82    0.34
   1   1  -2  130.32    1.08
   1   1  -2  141.30    1.28
   1   1  -1   18.97    0.25
   1   1  -1   22.07    0.40
   1   1  -1   18.65    0.25
  -1  -1   0   48.62    0.47
   1   1   0   44.90    0.57
  -1  -1  -1   98.60    0.95
  -1  -1  -2  483.36    3.26
   1   1   2  519.98    3.54
  -1  -1  -3  142.26    1.59
   1   1   3  160.21    1.75
  -1  -1  -4   98.05    1.45
  -1  -1  -5   14.32    0.70
  -1  -1  -6  219.61    2.68
  -1  -1  -7   43.01    1.27
  -1  -1  -8  120.44    2.23
  -1  -1  -9   -0.43    0.62
  -1  -1 -10   14.22    1.03
   1   2 -11   14.84    1.04
   1   2 -10    8.22    0.80
   1   2  -9   92.29    1.92
   1   2  -9   96.62    1.84
   1   2  -8   12.20    0.81
   1   2  -8   13.69    0.82
   1   2  -7   98.40    1.70
   1   2  -7  110.49    1.74
   1   2  -6    0.60    0.41
   1   2  -6    0.68    0.49
   1   2  -5  224.20    2.26
   1   2  -4    3.46    0.34
   1   2  -3  114.68    1.22
   1   2  -2   99.96    0.99
  -1  -2   1 1872.85    9.92
   1   2  -1 2165.19   11.55
  -1  -2   0   55.57    0.68
   1   2   0   62.76    0.67
   1   2   0   50.45    0.74
  -1  -2  -1  368.54    2.57
   1   2   1  389.41    2.81
  -1  -2  -2  109.91    1.29
   1   2   2  113.50    1.37
  -1  -2  -3  246.64    2.31
   1   2   3  288.18    2.63
  -1  -2  -4   11.99    0.62
   1   2   4   14.38    0.70
  -1  -2  -5  151.18    2.06
   1   2   5  177.52    2.31
  -1  -2  -6    2.67    0.58
  -1  -2  -7   44.02    1.30
  -1  -2  -8   22.68    1.08
  -1  -2  -9   18.76    1.09
  -1  -2 -10    1.25    0.69
   1   3 -11    1.57    0.72
   1   3 -10   11.67    0.92
   1   3 -10   10.96    0.91
   1   3  -9    8.44    0.73
   1   3  -9    9.46    0.79
   1   3  -8   28.69    1.07
   1   3  -8   31.23    1.12
   1   3  -7    9.32    0.66
   1   3  -7   10.10    0.72
   1   3  -6   70.51    1.33
   1   3  -5    0.42    0.40
   1   3  -4  220.23    2.10
   1   3  -3  179.38    1.71
   1   3  -2 1550.35    8.68
   1   3  -2 1579.58    8.82
  -1  -3   1   17.77    0.47
  -1  -3   0  455.07    3.10
   1   3   0  519.62    3.22
   1   3   0  435.30    3.10
  -1  -3  -1    6.91    0.40
   1   3   1    7.34    0.43
  -1  -3  -2  369.64    2.96
   1   3   2  396.81    3.19
  -1  -3  -3    6.76    0.47
   1   3   3    6.93    0.57
  -1  -3  -4  169.84    2.13
   1   3   4  189.96    2.32
  -1  -3  -5   29.92    1.01
   1   3   5   34.70    1.15
  -1  -3  -6   15.29    0.84
   1   3   6   17.77    1.00
  -1  -3  -7    9.35    0.77
  -1  -3  -8    0.26    0.54
  -1  -3  -9    1.10    0.65
   1   4 -11   39.14    1.51
   1   4 -11   40.14    1.54
   1   4 -10    9.16    0.81
   1   4 -10    6.96    0.83
   1   4  -9    7.48    0.73
   1   4  -9    8.66    0.84
   1   4  -8    1.68    0.58
   1   4  -8    2.22    0.66
   1   4  -7  119.46    1.94
   1   4  -6    5.03    0.60
   1   4  -5   92.84    1.47
   1   4  -4    0.23    0.33
   1   4  -3   96.59    1.29
   1   4  -3   99.37    1.32
  -1  -4   2  196.03    1.88
  -1  -4   1  147.75    1.56
  -1  -4   0   52.84    0.92
   1   4   0   64.73    0.88
   1   4   0   54.44    0.96
  -1  -4  -1  152.43    1.71
   1   4   1  179.30    1.40
   1   4   1  161.28    1.82
  -1  -4  -2  211.64    2.22
   1   4   2  218.28    2.30
  -1  -4  -3    1.15    0.36
   1   4   3    0.71    0.50
  -1  -4  -4   29.92    0.96
   1   4   4   36.45    1.13
  -1  -4  -5    3.84    0.53
   1   4   5    4.05    0.74
  -1  -4  -6    9.55    0.72
   1   4   6   11.43    0.90
  -1  -4  -7    3.34    0.64
  -1  -4  -8    6.13    0.78
  -1  -4  -9    0.73    0.67
   1   5 -11   -0.55    0.69
   1   5 -11   -0.03    0.86
   1   5 -10   44.84    1.51
   1   5 -10   47.58    1.59
   1   5  -9    1.97    0.68
   1   5  -9    2.70    0.75
   1   5  -8   55.63    1.47
   1   5  -7    8.07    0.68
   1   5  -6  113.59    1.85
   1   5  -5   36.34    0.99
   1   5  -4   52.13    1.10
   1   5  -3   88.79    1.35
   1   5  -3   87.35    1.35
  -1  -5   2    6.03    0.50
  -1  -5   1   -0.20    0.35
   1   5  -1    0.53    0.37
  -1  -5   0    2.40    0.43
   1   5   0    2.85    0.42
  -1  -5  -1  254.67    2.55
   1   5   1  296.08    2.18
   1   5   1  273.28    2.68
  -1  -5  -2   12.46    0.67
   1   5   2   13.46    0.68
  -1  -5  -3  104.35    1.72
   1   5   3  112.52    1.82
  -1  -5  -4    2.15    0.48
   1   5   4    1.91    0.67
  -1  -5  -5    3.03    0.55
   1   5   5    3.76    0.72
  -1  -5  -6    6.88    0.70
   1   5   6    8.18    0.84
  -1  -5  -7   18.65    1.06
   1   5   7   23.46    1.22
  -1  -5  -8    1.33    0.71
   1   6 -11   12.74    1.09
   1   6 -11   13.54    1.10
   1   6 -10    4.20    0.82
   1   6 -10    6.82    0.91
   1   6  -9    0.63    0.67
   1   6  -9    1.66    0.76
   1   6  -8   46.18    1.41
   1   6  -7    5.15    0.64
   1   6  -6   32.56    1.06
   1   6  -5    0.85    0.46
   1   6  -4   85.35    1.50
   1   6  -4   91.10    1.55
   1   6  -3   36.33    0.98
   1   6  -3   37.52    1.00
  -1  -6   2   85.26    1.44
  -1  -6   1    1.57    0.47
   1   6  -1    0.92    0.42
  -1  -6   0   42.20    1.05
   1   6   0   42.66    1.06
  -1  -6  -1   11.74    0.68
   1   6   1   11.88    0.71
  -1  -6  -2   26.76    0.93
   1   6   2   28.53    0.95
  -1  -6  -3    1.62    0.51
   1   6   3    2.91    0.60
  -1  -6  -4   41.19    1.24
   1   6   4   51.86    1.40
  -1  -6  -5    1.93    0.56
   1   6   5    1.48    0.66
  -1  -6  -6   49.39    1.52
   1   6   6   58.46    1.70
  -1  -6  -7    0.62    0.68
   1   6   7   -0.11    0.70
  -1  -6  -8    6.15    0.87
   1   7 -11    6.96    1.09
   1   7 -10    5.22    0.93
   1   7 -10    4.78    0.97
   1   7  -9   31.95    1.34
   1   7  -9   32.60    1.40
   1   7  -8    0.80    0.69
   1   7  -7   55.57    1.51
   1   7  -6    0.39    0.50
   1   7  -5   24.22    0.97
   1   7  -4   -0.51    0.40
   1   7  -4   -0.31    0.48
  -1  -7   3  119.64    1.90
  -1  -7   2    1.11    0.52
   1   7  -2   -0.09    0.50
  -1  -7   1   87.71    1.60
   1   7  -1   88.14    1.53
  -1  -7   0   10.79    0.67
   1   7   0   11.87    0.74
  -1  -7  -1   34.46    1.07
   1   7   1   40.19    1.15
  -1  -7  -2    6.52    0.58
   1   7   2    8.04    0.72
  -1  -7  -3   51.96    1.38
   1   7   3   62.11    1.50
  -1  -7  -4    2.00    0.55
   1   7   4    2.20    0.71
  -1  -7  -5   12.09    0.88
   1   7   5   17.77    1.10
  -1  -7  -6   15.36    1.03
   1   7   6   17.36    1.17
  -1  -7  -7    8.71    0.94
   1   7   7   13.19    1.15
   1   8 -10   -0.10    0.83
   1   8 -10    0.33    0.93
   1   8  -9   -1.26    0.77
   1   8  -9    1.98    0.93
   1   8  -8   18.76    1.12
   1   8  -7   -0.37    0.64
   1   8  -6   24.47    1.06
   1   8  -5   11.36    0.80
   1   8  -4  117.03    2.02
   1   8  -4  118.92    2.04
  -1  -8   3    0.44    0.54
  -1  -8   2   41.35    1.21
   1   8  -2   45.15    1.19
  -1  -8   1    0.66    0.53
   1   8  -1    0.87    0.52
  -1  -8   0   53.01    1.37
   1   8   0   62.22    1.42
  -1  -8  -1    0.57    0.51
   1   8   1   -0.38    0.56
  -1  -8  -2   10.91    0.79
   1   8   2   13.95    0.86
  -1  -8  -3    0.31    0.52
   1   8   3    0.01    0.67
  -1  -8  -4    5.77    0.71
   1   8   4    7.78    0.88
  -1  -8  -5   13.53    0.94
   1   8   5   19.84    1.24
  -1  -8  -6    5.53    0.86
   1   8   6    6.41    1.06
   1   9  -9   35.55    1.61
   1   9  -9   36.56    1.67
   1   9  -8    0.10    0.82
   1   9  -8   -0.01    0.88
   1   9  -7   20.46    1.17
   1   9  -6    0.43    0.68
   1   9  -5   24.81    1.15
   1   9  -4   16.50    0.97
   1   9  -4   16.22    0.95
  -1  -9   3   40.24    1.35
  -1  -9   2   10.93    0.85
  -1  -9   1   15.99    0.94
  -1  -9   0   19.08    1.01
  -1  -9  -1    3.81    0.70
  -1  -9  -2   21.27    1.08
  -1  -9  -3    7.96    0.82
  -1  -9  -4   -0.29    0.69
   1   9   4    0.60    0.91
  -1  -9  -5   -0.49    0.76
   1   9   5    0.79    1.00
   1  10  -8   17.98    1.31
   1  10  -8   13.73    1.31
   1  10  -7    1.80    0.90
   1  10  -7    1.12    0.93
   1  10  -6    8.35    0.96
   1  10  -6    8.41    1.05
   1  10  -5   19.65    1.13
   1  10  -5   21.76    1.17
   1  10  -4    1.51    0.74
   1  10  -4    3.75    0.83
   1  10  -4    2.38    0.73
  -1 -10   3    1.75    0.84
   1  10  -3    0.29    0.73
   1  10  -3    0.98    0.71
  -1 -10   2    0.83    0.69
  -1 -10   1   31.00    1.28
  -1 -10   0    4.11    0.81
  -1 -10  -1   13.45    1.03
  -1 -10  -2    0.20    0.71
  -1 -10  -3    6.00    0.92
   1  11  -6   13.02    1.25
   1  11  -5    0.01    0.99
   2 -11   1    0.40    0.82
   2 -11   2    9.16    1.11
   2 -10  -3   10.51    0.98
   2 -10  -2    0.74    0.76
   2 -10  -1   35.82    1.47
   2 -10   0    0.94    0.71
   2 -10   1    9.80    0.96
   2 -10   2    8.18    0.95
  -2  10  -3   32.08    1.35
  -2  10  -3   29.07    1.31
  -2  10  -4   -0.07    0.66
  -2  10  -4    0.39    0.70
  -2  10  -5    2.88    0.78
   2  -9  -5    3.52    0.81
   2  -9  -4    2.62    0.72
   2  -9  -3    9.53    0.89
   2  -9  -2   31.57    1.27
   2  -9  -1    7.50    0.78
   2  -9   0   24.90    1.15
   2  -9   1   20.56    1.06
   2  -9   2   33.47    1.33
  -2   9  -3    1.80    0.64
  -2   9  -3    2.29    0.69
  -2   9  -4   22.37    1.15
  -2   9  -4   23.40    1.17
  -2   9  -5   10.26    0.93
  -2   9  -6   14.12    1.08
  -2   9  -7    2.64    0.89
   2  -8  -6    9.48    0.95
   2  -8  -5    0.46    0.62
   2  -8  -4    5.82    0.72
   2  -8  -3   34.91    1.26
   2  -8  -2   26.67    1.12
   2  -8  -1   15.89    0.92
   2  -8   0    1.79    0.60
   2  -8   1   12.58    0.86
   2  -8   2   87.11    1.87
  -2   8  -3   38.24    1.30
  -2   8  -3   40.90    1.33
  -2   8  -4   16.89    0.96
  -2   8  -4   18.78    1.01
  -2   8  -5    7.88    0.82
  -2   8  -6   35.03    1.38
  -2   8  -7   -1.25    0.74
  -2   8  -8   15.72    1.19
   2  -7  -7    2.39    0.69
   2  -7  -6   55.77    1.65
   2  -7  -5    3.67    0.64
   2  -7  -4   37.93    1.27
   2  -7  -3   18.33    0.90
   2  -7  -2   23.64    0.98
   2  -7  -1   14.20    0.81
   2  -7   0    9.22    0.71
   2  -7   1   55.29    1.40
   2  -7   2   11.81    0.83
  -2   7  -3   13.43    0.81
  -2   7  -4    0.92    0.58
  -2   7  -4    1.64    0.58
  -2   7  -5   90.14    1.93
  -2   7  -6    1.28    0.63
  -2   7  -7   31.24    1.31
  -2   7  -8   -0.56    0.78
   2  -6  -8    6.75    0.80
   2  -6  -7   42.91    1.45
   2  -6  -6   21.88    1.02
   2  -6  -5    0.07    0.43
   2  -6  -4  103.12    1.92
   2  -6  -3    8.08    0.70
   2  -6  -2   59.90    1.38
   2  -6  -1    1.08    0.52
   2  -6   0  159.34    2.19
   2  -6   1   40.05    1.13
   2  -6   2  153.71    2.20
  -2   6  -3   41.70    1.18
  -2   6  -3   43.65    1.21
  -2   6  -4    4.03    0.56
  -2   6  -5   23.29    1.01
  -2   6  -6   14.86    0.91
  -2   6  -7    0.92    0.61
  -2   6  -8   30.22    1.31
  -2   6  -9    0.82    0.67
   2  -5  -9   13.89    1.02
   2  -5  -8    2.35    0.66
   2  -5  -7   65.73    1.70
   2  -5  -6    9.54    0.73
   2  -5  -5   90.69    1.77
   2  -5  -4    4.77    0.56
  -2   5   3  139.93    1.65
   2  -5  -3  120.97    1.87
   2  -5  -3  119.91    1.42
  -2   5   2    3.23    0.43
   2  -5  -2    2.22    0.48
   2  -5  -2    3.56    0.42
  -2   5   1  196.07    1.61
   2  -5  -1  177.28    1.91
  -2   5   0   11.59    0.37
   2  -5   0   10.33    0.61
   2  -5   0   10.64    0.58
   2  -5   1  160.90    2.04
  -2   5  -2    0.63    0.45
  -2   5  -2    0.49    0.45
  -2   5  -3  111.94    1.79
  -2   5  -3  113.99    1.81
  -2   5  -4   50.68    1.27
  -2   5  -5   17.32    0.88
  -2   5  -6   18.84    0.96
  -2   5  -7    3.50    0.68
  -2   5  -8   -0.94    0.60
  -2   5  -9    2.82    0.74
   2  -4 -10    6.08    0.85
   2  -4  -9    4.16    0.73
   2  -4  -8   61.08    1.65
   2  -4  -7    2.82    0.53
   2  -4  -6   20.47    0.93
   2  -4  -5    0.78    0.53
   2  -4  -4   95.39    1.61
   2  -4  -4   90.08    1.14
   2  -4  -3   28.15    0.84
   2  -4  -3   28.97    0.69
  -2   4   2   23.93    0.57
   2  -4  -2   19.82    0.71
   2  -4  -2   20.50    0.61
  -2   4   1    3.67    0.29
   2  -4  -1    2.34    0.37
   2  -4  -1    2.55    0.37
   2  -4   0   16.38    0.65
   2  -4   0   17.05    0.62
   2  -4   1    0.93    0.43
   2  -4   1    1.03    0.37
  -2   4  -2   33.24    0.88
  -2   4  -2   35.85    0.91
  -2   4  -3    7.08    0.55
  -2   4  -4  145.53    2.03
  -2   4  -5  133.83    2.07
  -2   4  -6   59.00    1.49
  -2   4  -7   24.69    1.08
  -2   4  -8    0.62    0.63
  -2   4 -10    0.78    0.75
   2  -3 -10   -0.15    0.59
   2  -3  -9    5.29    0.72
   2  -3  -8   23.63    1.02
   2  -3  -7   27.04    1.04
   2  -3  -6   95.40    1.73
   2  -3  -5  198.15    2.39
   2  -3  -5  156.02    1.57
   2  -3  -4   39.33    0.97
   2  -3  -4   31.10    0.67
   2  -3  -3   22.79    0.71
   2  -3  -3   22.99    0.58
   2  -3  -2   17.41    0.60
   2  -3  -2   18.89    0.55
   2  -3  -1    1.10    0.30
   2  -3  -1    0.65    0.32
   2  -3   0   12.48    0.50
   2  -3   0   11.83    0.48
   2  -3   1   46.47    0.91
   2  -3   1   43.57    0.87
  -2   3  -2    0.66    0.35
  -2   3  -2    0.07    0.35
   2  -3   2    0.10    0.34
  -2   3  -3   73.11    1.26
  -2   3  -4  204.68    2.35
  -2   3  -5   -0.13    0.52
  -2   3  -6  105.26    1.89
  -2   3  -7   26.70    1.09
  -2   3  -9   11.29    0.89
  -2   3 -10   18.15    1.18
   2  -2 -11   -0.04    0.67
   2  -2 -10    9.23    0.88
   2  -2  -9   -0.41    0.56
   2  -2  -8   52.22    1.41
   2  -2  -7   19.26    0.90
   2  -2  -6  129.51    1.92
   2  -2  -6  125.40    1.50
   2  -2  -5  375.48    3.34
   2  -2  -5  343.00    2.67
   2  -2  -4  619.09    4.46
   2  -2  -4  551.98    3.68
   2  -2  -3   80.15    1.15
   2  -2  -3   72.92    0.97
   2  -2  -2  100.54    1.20
   2  -2  -2   91.58    1.07
   2  -2  -1  190.45    1.68
   2  -2  -1  196.94    1.72
   2  -2   0   60.01    0.86
   2  -2   0   57.17    0.89
  -2   2  -1  252.40    2.10
  -2   2  -1  255.27    2.12
   2  -2   1  262.18    2.21
  -2   2  -2   29.62    0.70
   2  -2   2   29.48    0.72
  -2   2  -3   13.79    0.58
  -2   2  -4   62.32    1.22
  -2   2  -5   86.56    1.57
  -2   2  -6    0.37    0.53
  -2   2  -7   77.65    1.72
  -2   2  -8    9.77    0.82
  -2   2  -9   80.77    2.00
  -2   2 -10   -0.33    0.75
   2  -1 -11    3.19    0.78
   2  -1 -10   12.95    0.95
   2  -1  -9   29.25    1.16
   2  -1  -8   44.73    1.27
   2  -1  -7   -0.38    0.52
   2  -1  -7    0.98    0.52
   2  -1  -6  186.36    2.24
   2  -1  -6  183.97    1.95
   2  -1  -5   45.56    0.98
   2  -1  -5   45.52    0.90
   2  -1  -4   33.36    0.77
   2  -1  -4   32.06    0.71
   2  -1  -3    1.91    0.32
   2  -1  -3    1.84    0.34
   2  -1  -2 1144.24    6.48
   2  -1  -2 1079.53    6.24
   2  -1  -1  133.67    1.16
   2  -1  -1  130.53    1.27
   2  -1   0 1092.79    6.11
  -2   1  -1    4.50    0.33
   2  -1   1    4.63    0.39
   2  -1   1    4.78    0.32
  -2   1  -2  284.68    2.33
   2  -1   2  297.57    2.38
   2  -1   2  316.03    2.37
  -2   1  -3   11.69    0.53
   2  -1   3   12.64    0.54
  -2   1  -4   20.28    0.75
  -2   1  -5   75.80    1.45
  -2   1  -6   50.75    1.32
  -2   1  -7    2.27    0.61
  -2   1  -8   62.85    1.66
  -2   1  -9    1.74    0.70
  -2   1 -10   28.97    1.39
   2   0 -11   33.50    1.40
   2   0 -10    5.66    0.77
   2   0  -9  226.35    3.05
   2   0  -8    2.70    0.60
   2   0  -8    2.17    0.58
   2   0  -7  122.06    1.89
   2   0  -7  136.58    1.82
   2   0  -6   11.29    0.64
   2   0  -6   10.12    0.57
   2   0  -5  178.40    1.93
   2   0  -5  176.78    1.85
   2   0  -4  274.02    2.28
   2   0  -4  282.31    2.35
   2   0  -3   70.75    0.87
   2   0  -3   72.17    0.98
   2   0  -2   43.91    0.56
   2   0  -2   45.90    0.75
   2   0  -1  533.40    2.94
   2   0  -1  531.59    3.37
  -2   0   0   58.12    0.60
   2   0   0   60.48    0.81
   2   0   0   59.43    0.73
  -2   0  -1   63.69    0.79
   2   0   1   73.65    0.90
   2   0   1   72.10    0.90
  -2   0  -2    1.10    0.32
   2   0   2    1.45    0.30
   2   0   2    0.62    0.32
  -2   0  -3   90.90    1.28
   2   0   3   90.42    1.12
   2   0   3   95.45    1.34
  -2   0  -4   21.66    0.78
   2   0   4   25.84    0.83
  -2   0  -5  143.10    2.01
  -2   0  -6    5.13    0.64
  -2   0  -7    0.76    0.53
  -2   0  -8   17.25    0.98
  -2   0  -9   -0.30    0.68
  -2   0 -10    3.95    0.81
   2   1 -12   18.98    1.24
   2   1 -11    3.00    0.79
   2   1 -10   55.41    1.58
   2   1  -9   27.47    1.06
   2   1  -9   24.84    1.00
   2   1  -8   19.73    0.91
   2   1  -8   21.62    0.90
   2   1  -7   85.12    1.55
   2   1  -7   89.23    1.52
   2   1  -6  132.92    1.77
   2   1  -6  135.81    1.77
   2   1  -5    3.39    0.42
   2   1  -5    3.41    0.41
   2   1  -4    1.68    0.33
   2   1  -4    1.21    0.37
   2   1  -3   19.73    0.45
   2   1  -3   21.00    0.59
   2   1  -2   23.83    0.36
   2   1  -2   24.07    0.60
   2   1  -1   59.60    0.81
  -2  -1   0    0.70    0.22
   2   1   0    0.37    0.30
   2   1   0    0.71    0.24
  -2  -1  -1    8.37    0.37
   2   1   1    9.00    0.34
   2   1   1    9.40    0.45
  -2  -1  -2   71.59    1.01
   2   1   2   76.36    0.88
   2   1   2   74.25    1.11
  -2  -1  -3  106.29    1.42
   2   1   3  106.26    1.12
   2   1   3  119.12    1.60
  -2  -1  -4   17.62    0.73
   2   1   4   21.15    0.85
  -2  -1  -5   49.58    1.23
   2   1   5   58.44    1.37
  -2  -1  -6   10.23    0.77
  -2  -1  -7   43.22    1.30
  -2  -1  -8    0.40    0.62
  -2  -1  -9   18.67    1.07
   2   2 -12    1.92    0.81
   2   2 -11   15.88    1.05
   2   2 -10   10.48    0.87
   2   2 -10   10.39    0.85
   2   2  -9    0.76    0.48
   2   2  -9    1.35    0.63
   2   2  -8    5.22    0.61
   2   2  -8    5.61    0.66
   2   2  -7   67.50    1.38
   2   2  -7   67.84    1.40
   2   2  -6   82.74    1.37
   2   2  -6   86.92    1.47
   2   2  -5  185.16    1.91
   2   2  -5  194.81    2.14
   2   2  -4   50.13    0.82
   2   2  -4   54.84    1.01
   2   2  -3    0.06    0.24
   2   2  -3    0.22    0.31
   2   2  -2   31.33    0.45
   2   2  -2   34.11    0.71
  -2  -2   1  123.67    0.94
   2   2  -1  138.41    1.34
  -2  -2   0   60.74    0.70
   2   2   0   65.45    0.81
  -2  -2  -1   41.06    0.69
   2   2   1   41.05    0.59
   2   2   1   39.10    0.82
  -2  -2  -2  396.27    3.01
   2   2   2  445.39    2.74
   2   2   2  442.38    3.49
  -2  -2  -3   34.27    0.84
   2   2   3   41.41    1.00
  -2  -2  -4  148.24    1.94
   2   2   4  181.10    2.29
  -2  -2  -5   10.63    0.68
   2   2   5   11.27    0.84
  -2  -2  -6   24.49    0.97
   2   2   6   28.57    1.14
  -2  -2  -7   21.10    0.96
  -2  -2  -8   29.96    1.22
  -2  -2  -9    0.89    0.71
   2   3 -12    7.50    0.94
   2   3 -11    0.53    0.73
   2   3 -11   -0.38    0.76
   2   3 -10   20.72    1.03
   2   3 -10   21.13    1.06
   2   3  -9   20.89    0.99
   2   3  -9   21.24    1.02
   2   3  -8   15.77    0.82
   2   3  -8   14.26    0.82
   2   3  -7    4.24    0.57
   2   3  -7    5.56    0.62
   2   3  -6    4.09    0.51
   2   3  -6    4.32    0.59
   2   3  -5    8.29    0.50
   2   3  -5    9.67    0.63
   2   3  -4   64.90    0.99
   2   3  -4   69.67    1.22
   2   3  -3  156.32    1.45
  -2  -3   2   19.05    0.46
   2   3  -2   22.32    0.61
  -2  -3   1  196.42    1.57
   2   3  -1  232.39    1.96
  -2  -3   0    0.29    0.25
   2   3   0    0.86    0.31
   2   3   0    0.10    0.30
  -2  -3  -1   95.14    1.18
   2   3   1  101.32    0.98
   2   3   1   93.29    1.37
  -2  -3  -2    3.72    0.41
   2   3   2    4.75    0.52
  -2  -3  -3  133.81    1.75
   2   3   3  143.18    1.96
  -2  -3  -4   12.50    0.70
   2   3   4   14.43    0.83
  -2  -3  -5  128.57    2.02
   2   3   5  153.63    2.36
  -2  -3  -6   13.77    0.82
   2   3   6   18.50    1.00
  -2  -3  -7   82.64    1.87
  -2  -3  -8   -0.29    0.56
  -2  -3  -9   31.44    1.42
   2   4 -12    8.17    0.99
   2   4 -12    7.15    1.07
   2   4 -11    7.82    0.90
   2   4 -11    6.37    0.92
   2   4 -10   11.12    0.87
   2   4 -10   11.87    0.89
   2   4  -9   10.82    0.83
   2   4  -9   11.39    0.86
   2   4  -8   94.62    1.78
   2   4  -8   95.86    1.89
   2   4  -7    0.21    0.48
   2   4  -7    0.54    0.60
   2   4  -6   43.16    1.06
   2   4  -6   47.47    1.23
   2   4  -5   54.11    1.07
   2   4  -5   55.31    1.23
   2   4  -4   93.51    1.28
   2   4  -4   96.13    1.51
   2   4  -3    7.08    0.44
   2   4  -3    9.77    0.57
   2   4  -3    8.13    0.45
  -2  -4   2  511.63    3.50
   2   4  -2  578.10    4.11
  -2  -4   1   23.05    0.59
   2   4  -1   29.35    0.69
  -2  -4   0  376.89    2.89
   2   4   0  438.28    3.03
   2   4   0  361.85    3.12
  -2  -4  -1   60.75    1.05
   2   4   1   69.89    0.85
   2   4   1   60.28    1.19
  -2  -4  -2  126.39    1.66
   2   4   2  139.42    1.93
  -2  -4  -3   18.33    0.74
   2   4   3   20.91    0.86
  -2  -4  -4   56.87    1.30
   2   4   4   77.62    1.64
  -2  -4  -5    0.74    0.51
   2   4   5    0.42    0.69
  -2  -4  -6   90.56    1.88
   2   4   6  115.07    2.23
  -2  -4  -7    5.04    0.68
   2   4   7    7.30    0.84
  -2  -4  -8   12.26    0.97
   2   5 -11   52.77    1.68
   2   5 -11   53.07    1.74
   2   5 -10    3.50    0.74
   2   5 -10    3.64    0.73
   2   5  -9   40.85    1.32
   2   5  -9   43.44    1.43
   2   5  -8    1.89    0.59
   2   5  -8    2.51    0.64
   2   5  -7   74.79    1.51
   2   5  -7   74.28    1.68
   2   5  -6   25.26    0.89
   2   5  -6   24.58    1.01
   2   5  -5  117.00    1.67
   2   5  -5  134.18    2.01
   2   5  -4    9.56    0.55
   2   5  -4    9.01    0.66
   2   5  -3  200.94    2.04
   2   5  -3  240.42    2.51
   2   5  -3  204.77    2.07
  -2  -5   2   13.52    0.57
   2   5  -2   15.66    0.65
  -2  -5   1  191.71    1.97
   2   5  -1  236.81    2.21
   2   5  -1  195.56    2.22
  -2  -5   0   29.38    0.79
   2   5   0   35.18    0.76
   2   5   0   31.71    0.93
  -2  -5  -1  117.24    1.61
   2   5   1  116.46    1.78
  -2  -5  -2   29.37    0.91
   2   5   2   30.98    1.02
  -2  -5  -3  122.05    1.88
   2   5   3  136.26    2.13
  -2  -5  -4   19.67    0.86
   2   5   4   20.50    1.03
  -2  -5  -5    6.64    0.61
   2   5   5    9.25    0.85
  -2  -5  -6   15.41    0.93
   2   5   6   18.48    1.13
  -2  -5  -7    0.17    0.66
   2   5   7    0.10    0.76
  -2  -5  -8    5.17    0.91
   2   6 -11    5.04    0.90
   2   6 -11    5.44    0.95
   2   6 -10    7.60    0.89
   2   6 -10    5.83    0.90
   2   6  -9   21.09    1.08
   2   6  -9   21.36    1.14
   2   6  -8   49.55    1.39
   2   6  -8   51.15    1.56
   2   6  -7    0.26    0.57
   2   6  -7   -0.38    0.58
   2   6  -6    6.86    0.64
   2   6  -6    8.06    0.79
   2   6  -5   22.94    0.84
   2   6  -5   23.93    1.00
   2   6  -4   44.27    1.06
   2   6  -4   45.38    1.20
   2   6  -4   42.30    1.05
   2   6  -3   17.58    0.70
   2   6  -3   21.33    0.85
   2   6  -3   18.48    0.72
  -2  -6   2   40.42    0.97
   2   6  -2   44.67    1.05
  -2  -6   1    0.21    0.43
   2   6  -1    0.50    0.43
   2   6  -1    0.26    0.41
  -2  -6   0   66.16    1.27
   2   6   0   73.48    1.45
  -2  -6  -1   91.19    1.55
   2   6   1  104.56    1.81
  -2  -6  -2   33.21    1.02
   2   6   2   35.20    1.15
  -2  -6  -3   29.04    1.01
   2   6   3   36.62    1.19
  -2  -6  -4    9.20    0.73
   2   6   4   12.11    0.87
  -2  -6  -5   29.55    1.17
   2   6   5   36.76    1.38
  -2  -6  -6    1.71    0.62
   2   6   6    1.51    0.76
  -2  -6  -7    3.23    0.78
   2   6   7    2.63    0.92
   2   7 -11    1.24    0.89
   2   7 -11    1.55    0.94
   2   7 -10    0.34    0.80
   2   7 -10    1.37    0.83
   2   7  -9   23.42    1.18
   2   7  -9   26.50    1.30
   2   7  -8   10.50    0.86
   2   7  -8   11.76    0.94
   2   7  -7   46.11    1.34
   2   7  -7   45.40    1.45
   2   7  -6   16.53    0.85
   2   7  -6   18.78    0.99
   2   7  -5   26.12    0.96
   2   7  -5   28.02    1.12
   2   7  -4    9.56    0.66
   2   7  -4   10.71    0.74
   2   7  -4    8.69    0.66
  -2  -7   3    5.76    0.65
   2   7  -3    5.70    0.66
  -2  -7   2    9.62    0.66
   2   7  -2   10.91    0.71
   2   7  -2    8.73    0.69
  -2  -7   1    2.51    0.56
   2   7  -1    2.86    0.57
  -2  -7   0   18.23    0.83
   2   7   0   17.51    0.87
  -2  -7  -1    1.40    0.53
   2   7   1    1.44    0.60
  -2  -7  -2   33.87    1.10
   2   7   2   38.58    1.24
  -2  -7  -3    7.98    0.70
   2   7   3    8.61    0.75
  -2  -7  -4    7.41    0.75
   2   7   4   12.04    0.98
  -2  -7  -5    3.29    0.69
   2   7   5    6.86    0.95
  -2  -7  -6    5.69    0.82
   2   7   6    6.00    1.02
   2   7   7    0.73    0.97
   2   8 -10    2.64    0.95
   2   8  -9    4.42    0.91
   2   8  -8    3.09    0.80
   2   8  -8    4.32    0.81
   2   8  -7   -1.05    0.63
   2   8  -7    0.76    0.73
   2   8  -6   15.92    0.90
   2   8  -6   18.56    1.02
   2   8  -5   43.24    1.25
   2   8  -5   56.17    1.52
   2   8  -4    2.99    0.58
   2   8  -4    2.65    0.67
   2   8  -4    3.04    0.60
  -2  -8   3   35.21    1.15
   2   8  -3   42.12    1.24
   2   8  -3   36.42    1.16
  -2  -8   2   -0.39    0.54
   2   8  -2    0.38    0.52
  -2  -8   1   51.01    1.31
   2   8  -1   53.24    1.39
  -2  -8   0    9.76    0.74
   2   8   0   11.14    0.81
  -2  -8  -1   29.11    1.07
   2   8   1   35.21    1.24
  -2  -8  -2   13.36    0.84
   2   8   2   14.44    0.94
  -2  -8  -3    0.27    0.54
   2   8   3    0.57    0.64
  -2  -8  -4   -0.10    0.61
   2   8   4    0.20    0.76
  -2  -8  -5   20.57    1.16
   2   8   5   29.79    1.44
  -2  -8  -6    0.78    0.80
   2   8   6    0.25    0.97
   2   9  -9    1.34    0.95
   2   9  -8   10.07    1.05
   2   9  -7    2.63    0.75
   2   9  -6   23.55    1.16
   2   9  -5    5.53    0.80
   2   9  -4   50.09    1.49
   2   9  -3    1.16    0.62
   2   9  -2   41.09    1.30
   2   9  -1    2.71    0.70
   2   9   0   25.73    1.15
   2   9   1    0.76    0.67
   2   9   2   60.06    1.70
   2   9   3    1.65    0.79
   2   9   4   12.56    1.16
   2  10  -8    8.38    1.13
   2  10  -7    3.14    0.95
   2  10  -6   -0.04    0.83
   2  10  -5   22.41    1.26
   2  11  -6    5.00    1.03
   3 -10  -3    0.31    0.82
   3 -10  -2   17.82    1.16
   3 -10  -1    2.30    0.73
   3 -10   0    4.11    0.82
   3 -10   1   -0.07    0.71
  -3  10  -2   20.26    1.23
  -3  10  -2   16.42    1.15
  -3  10  -3    0.09    0.64
  -3  10  -3    0.77    0.70
  -3  10  -4    6.83    0.97
  -3  10  -4    6.00    0.95
   3  -9  -5    0.04    0.68
   3  -9  -4   -0.34    0.61
   3  -9  -3    1.58    0.63
   3  -9  -2    0.90    0.62
   3  -9  -1    0.57    0.66
   3  -9   0   23.93    1.16
   3  -9   1   58.20    1.68
  -3   9  -2    3.48    0.69
  -3   9  -2    2.23    0.65
   3  -9   2    2.42    0.74
  -3   9  -3   37.10    1.39
  -3   9  -3   38.30    1.42
  -3   9  -4   -0.85    0.69
  -3   9  -4    1.07    0.70
  -3   9  -5   24.70    1.25
  -3   9  -6   -0.25    0.81
   3  -8  -6    2.67    0.70
   3  -8  -5    5.64    0.79
   3  -8  -3    0.49    0.59
   3  -8  -2   14.13    0.89
   3  -8  -1    7.79    0.74
   3  -8   0    5.55    0.74
   3  -8   1   -0.33    0.52
  -3   8  -2  101.86    2.07
  -3   8  -2   91.40    1.95
   3  -8   2  100.83    2.08
  -3   8  -3   15.49    0.91
  -3   8  -3   15.97    0.93
  -3   8  -4   48.67    1.52
  -3   8  -4   48.83    1.52
  -3   8  -5   16.65    1.06
  -3   8  -6   37.21    1.51
  -3   8  -7    7.72    0.96
   3  -7  -8   -0.21    0.73
   3  -7  -7   26.60    1.27
   3  -7  -6    2.79    0.68
   3  -7  -4    3.73    0.64
   3  -7  -3   81.80    1.78
   3  -7  -2   -0.27    0.50
   3  -7  -1  104.20    1.94
   3  -7   0   18.24    0.89
   3  -7   1    5.04    0.67
  -3   7  -2    5.59    0.65
  -3   7  -2    4.87    0.63
  -3   7  -3   17.60    0.90
  -3   7  -3   18.94    0.93
  -3   7  -4   29.31    1.15
  -3   7  -5   52.94    1.55
  -3   7  -6   31.69    1.31
  -3   7  -7    8.28    0.89
  -3   7  -8    8.30    0.98
   3  -6  -9    1.45    0.77
   3  -6  -8   14.31    1.02
   3  -6  -7    4.26    0.70
   3  -6  -6    0.17    0.49
   3  -6  -5   27.26    1.10
   3  -6  -3   63.33    1.48
   3  -6  -2   44.58    1.22
   3  -6  -2   45.11    1.08
   3  -6  -1   74.35    1.54
   3  -6  -1   72.21    1.37
   3  -6   0   38.65    1.15
   3  -6   0   38.42    1.06
   3  -6   1  141.06    2.13
  -3   6  -2   85.04    1.66
  -3   6  -2   88.04    1.70
  -3   6  -3   13.93    0.84
  -3   6  -3   16.29    0.90
  -3   6  -4    2.88    0.58
  -3   6  -5   38.10    1.28
  -3   6  -6    0.77    0.64
  -3   6  -7   31.37    1.32
  -3   6  -8    1.50    0.73
   3  -5  -9    1.53    0.70
   3  -5  -8    0.58    0.55
   3  -5  -7    0.68    0.54
   3  -5  -6   10.00    0.75
   3  -5  -5   31.82    1.09
   3  -5  -4   83.00    1.63
   3  -5  -3    3.00    0.52
   3  -5  -3    2.42    0.50
   3  -5  -2   74.48    1.43
   3  -5  -2   78.59    1.31
   3  -5  -1   89.77    1.55
   3  -5  -1   93.51    1.47
   3  -5   0  216.54    2.49
   3  -5   0  227.49    2.49
   3  -5   1   34.42    1.02
   3  -5   1   33.02    0.99
  -3   5  -2  155.79    2.14
  -3   5  -2  161.38    2.18
  -3   5  -3   20.33    0.89
  -3   5  -4  100.79    1.85
  -3   5  -5    1.90    0.55
  -3   5  -6   33.06    1.22
  -3   5  -7    2.57    0.63
  -3   5  -9    2.92    0.78
   3  -4 -10    3.53    0.75
   3  -4  -9   36.72    1.40
   3  -4  -8   72.32    1.76
   3  -4  -7    2.87    0.58
   3  -4  -6    2.75    0.53
   3  -4  -5   27.81    0.97
   3  -4  -4    5.04    0.53
   3  -4  -4    4.84    0.50
   3  -4  -3    5.72    0.53
   3  -4  -3    4.46    0.48
   3  -4  -2   24.10    0.77
   3  -4  -2   24.48    0.75
   3  -4  -1  120.88    1.65
   3  -4  -1  120.87    1.60
   3  -4   0   21.61    0.75
   3  -4   0   24.05    0.77
   3  -4   1  487.18    3.96
   3  -4   1  485.75    3.96
  -3   4  -2    0.43    0.40
  -3   4  -2    0.08    0.42
   3  -4   2    0.25    0.48
  -3   4  -3   64.81    1.34
  -3   4  -4    0.35    0.53
  -3   4  -5   60.26    1.47
  -3   4  -6    5.79    0.67
  -3   4  -7   20.53    1.03
  -3   4  -8   -0.21    0.57
   3  -3 -11    0.33    0.78
   3  -3 -10   11.70    0.97
   3  -3  -9    5.48    0.69
   3  -3  -8   57.02    1.50
   3  -3  -7    9.45    0.74
   3  -3  -6  194.17    2.48
   3  -3  -5    2.57    0.48
   3  -3  -5    1.91    0.45
   3  -3  -4   56.64    1.16
   3  -3  -4   48.45    0.95
   3  -3  -3    8.58    0.52
   3  -3  -3    8.61    0.49
   3  -3  -2  356.16    2.96
   3  -3  -2  356.31    2.91
   3  -3  -1   34.88    0.81
   3  -3  -1   32.91    0.83
   3  -3   0  131.24    1.58
   3  -3   0  130.45    1.63
  -3   3  -1   35.30    0.83
  -3   3  -1   34.11    0.83
   3  -3   1   35.98    0.90
  -3   3  -2   19.54    0.68
   3  -3   2   19.41    0.75
  -3   3  -3   11.22    0.65
   3  -3   3    9.81    0.65
  -3   3  -4   78.67    1.50
  -3   3  -5    2.04    0.60
  -3   3  -6   35.56    1.19
  -3   3  -7    0.11    0.58
  -3   3  -8   12.59    0.94
  -3   3  -9    0.42    0.70
   3  -2 -11    3.05    0.81
   3  -2 -10    0.58    0.66
   3  -2  -9   57.21    1.55
   3  -2  -8   13.28    0.81
   3  -2  -7   11.64    0.72
   3  -2  -7   12.67    0.69
   3  -2  -6    2.20    0.47
   3  -2  -6    1.79    0.51
   3  -2  -5  346.06    3.14
   3  -2  -5  333.71    2.85
   3  -2  -4   -0.23    0.36
   3  -2  -4    0.35    0.40
   3  -2  -3  354.00    2.83
   3  -2  -3  313.55    2.61
   3  -2  -2   22.31    0.59
   3  -2  -2   20.20    0.63
   3  -2  -1   70.49    0.99
   3  -2  -1   67.60    1.06
   3  -2   0   53.84    0.88
   3  -2   0   53.08    0.97
  -3   2  -1  145.59    1.59
  -3   2  -1  142.68    1.57
   3  -2   1  162.21    1.81
   3  -2   1  156.49    1.32
  -3   2  -2    0.13    0.36
   3  -2   2    0.67    0.37
   3  -2   2    0.79    0.38
  -3   2  -3   38.16    0.95
   3  -2   3   38.88    0.95
  -3   2  -4   46.00    1.12
  -3   2  -5    9.14    0.68
  -3   2  -6    9.89    0.74
  -3   2  -7    8.95    0.79
  -3   2  -8   40.58    1.40
  -3   2  -9   -0.16    0.71
   3  -1 -11    0.52    0.70
   3  -1 -10   16.52    0.97
   3  -1  -9    0.48    0.46
   3  -1  -8    1.87    0.52
   3  -1  -8    2.08    0.61
   3  -1  -7   20.65    0.84
   3  -1  -7   21.80    0.85
   3  -1  -6  109.72    1.65
   3  -1  -6  114.61    1.61
   3  -1  -5   97.29    1.41
   3  -1  -5   92.22    1.36
   3  -1  -4  106.78    1.34
   3  -1  -4  101.52    1.37
   3  -1  -3  270.39    2.16
   3  -1  -3  255.64    2.27
   3  -1  -2    8.99    0.37
   3  -1  -2    8.82    0.48
   3  -1  -1    4.77    0.32
   3  -1  -1    5.61    0.41
  -3   1   0   19.80    0.48
  -3   1   0   19.81    0.49
   3  -1   0   19.49    0.59
   3  -1   0   19.09    0.44
  -3   1  -1    4.48    0.36
   3  -1   1    4.81    0.45
   3  -1   1    3.90    0.35
  -3   1  -2  175.68    1.82
   3  -1   2  181.22    1.90
   3  -1   2  184.68    1.80
  -3   1  -3  333.49    2.95
   3  -1   3  351.17    2.99
   3  -1   3  363.10    3.03
  -3   1  -4    9.50    0.64
   3  -1   4    9.90    0.66
  -3   1  -5   53.56    1.30
  -3   1  -6   -0.67    0.52
  -3   1  -7   40.37    1.32
  -3   1  -8   -0.36    0.65
  -3   1  -9   46.10    1.63
   3   0 -12    0.01    0.83
   3   0 -11   11.11    0.92
   3   0 -10   12.21    0.86
   3   0  -9   20.47    0.94
   3   0  -9   21.41    0.97
   3   0  -8    3.04    0.59
   3   0  -8    3.59    0.63
   3   0  -7   37.32    1.04
   3   0  -7   43.82    1.12
   3   0  -6  151.19    1.88
   3   0  -6  153.98    1.93
   3   0  -5   44.33    0.90
   3   0  -5   43.70    0.99
   3   0  -4  139.79    1.44
   3   0  -4  136.35    1.62
   3   0  -3  196.34    1.57
   3   0  -3  194.26    1.91
   3   0  -2  509.66    3.00
   3   0  -2  512.15    3.60
  -3   0   1   42.72    0.50
  -3   0   1   42.56    0.50
   3   0  -1   43.25    0.82
  -3   0   0  368.44    2.40
   3   0   0  371.94    2.80
   3   0   0  359.01    2.60
  -3   0  -1   14.04    0.45
   3   0   1   13.73    0.52
   3   0   1   13.78    0.51
  -3   0  -2  115.86    1.39
   3   0   2  121.20    1.43
   3   0   2  127.51    1.54
  -3   0  -3    3.23    0.45
   3   0   3    3.79    0.43
   3   0   3    3.59    0.54
  -3   0  -4  110.65    1.67
   3   0   4  125.00    1.84
  -3   0  -5    2.63    0.56
   3   0   5    2.31    0.62
  -3   0  -6   68.54    1.56
  -3   0  -7   15.10    0.94
  -3   0  -8   23.08    1.17
  -3   0  -9    0.77    0.79
   3   1 -12    0.47    0.81
   3   1 -11   12.10    0.97
   3   1 -10   16.37    0.95
   3   1 -10   16.70    0.95
   3   1  -9   13.44    0.83
   3   1  -9   13.24    0.85
   3   1  -8   58.08    1.36
   3   1  -8   58.79    1.37
   3   1  -7  266.90    2.77
   3   1  -7  282.73    2.96
   3   1  -6   49.77    1.03
   3   1  -6   53.52    1.18
   3   1  -5   18.15    0.59
   3   1  -5   17.98    0.70
   3   1  -4   24.18    0.55
   3   1  -4   25.63    0.76
   3   1  -3  186.16    1.38
   3   1  -3  202.05    2.00
   3   1  -2   10.39    0.16
   3   1  -2   11.24    0.51
   3   1  -1 1229.70    7.23
  -3  -1   0   39.50    0.54
   3   1   0   41.98    0.77
   3   1   0   43.04    0.82
  -3  -1  -1  196.76    1.68
   3   1   1  225.86    1.94
   3   1   1  220.76    2.12
  -3  -1  -2    1.13    0.39
   3   1   2    0.51    0.36
   3   1   2    0.62    0.40
  -3  -1  -3   45.74    1.01
   3   1   3   53.41    0.91
   3   1   3   57.42    1.21
  -3  -1  -4   31.34    0.97
   3   1   4   36.39    1.12
  -3  -1  -5   67.24    1.47
   3   1   5   82.17    1.70
  -3  -1  -6    3.63    0.63
   3   1   6    3.52    0.72
  -3  -1  -7   29.90    1.18
  -3  -1  -8    0.55    0.66
  -3  -1  -9    8.33    0.93
   3   2 -12   20.23    1.19
   3   2 -11   10.65    0.93
   3   2 -11    9.97    0.90
   3   2 -10   66.66    1.68
   3   2 -10   66.00    1.65
   3   2  -9    0.13    0.50
   3   2  -9    0.34    0.56
   3   2  -8  115.69    1.88
   3   2  -8  123.56    2.04
   3   2  -7    3.39    0.57
   3   2  -7    2.51    0.58
   3   2  -6  163.60    1.88
   3   2  -6  173.61    2.19
   3   2  -5    2.91    0.41
   3   2  -5    3.66    0.48
   3   2  -4  352.36    2.50
   3   2  -4  382.93    3.22
   3   2  -3   14.36    0.34
   3   2  -3   15.39    0.63
   3   2  -2  238.66    1.37
   3   2  -2  248.21    2.24
  -3  -2   1   11.93    0.25
   3   2  -1   12.92    0.54
  -3  -2   0    0.30    0.23
   3   2   0    1.00    0.34
   3   2   0    0.45    0.32
  -3  -2  -1    2.54    0.34
   3   2   1    3.07    0.35
   3   2   1    3.45    0.43
  -3  -2  -2   86.87    1.22
   3   2   2   96.33    1.12
   3   2   2   96.25    1.51
  -3  -2  -3    2.06    0.43
   3   2   3    1.99    0.39
   3   2   3    3.12    0.53
  -3  -2  -4   16.07    0.75
   3   2   4   20.54    0.94
  -3  -2  -5   -0.07    0.49
   3   2   5    1.17    0.70
  -3  -2  -6   40.00    1.23
   3   2   6   53.00    1.51
  -3  -2  -7   12.69    0.83
  -3  -2  -8    6.32    0.83
  -3  -2  -9    0.21    0.76
   3   3 -12    0.14    0.81
   3   3 -11   49.64    1.58
   3   3 -11   45.72    1.54
   3   3 -10    3.02    0.62
   3   3 -10    3.35    0.76
   3   3  -9   59.18    1.46
   3   3  -9   63.39    1.60
   3   3  -8   16.01    0.81
   3   3  -8   16.10    0.91
   3   3  -7  117.47    1.74
   3   3  -7  125.28    2.01
   3   3  -6   18.49    0.69
   3   3  -6   20.52    0.87
   3   3  -5  110.22    1.36
   3   3  -5  109.66    1.69
   3   3  -4   16.20    0.50
   3   3  -4   18.00    0.70
   3   3  -3   42.51    0.63
   3   3  -3   44.55    0.95
   3   3  -2    0.08    0.21
   3   3  -2    0.08    0.39
   3   3  -2    0.08    0.23
  -3  -3   1   39.00    0.58
   3   3  -1   45.90    0.88
  -3  -3   0   48.70    0.75
   3   3   0   55.27    0.91
   3   3   0   45.71    1.00
  -3  -3  -1    2.57    0.35
   3   3   1    1.70    0.39
   3   3   1    1.77    0.44
  -3  -3  -2    3.31    0.44
   3   3   2    4.93    0.55
  -3  -3  -3    5.44    0.54
   3   3   3    6.08    0.61
  -3  -3  -4    8.94    0.65
   3   3   4   12.44    0.85
  -3  -3  -5    5.61    0.61
   3   3   5    5.50    0.80
  -3  -3  -6    6.09    0.69
   3   3   6    8.85    0.88
  -3  -3  -7    2.48    0.66
   3   3   7    3.62    0.80
  -3  -3  -8   23.31    1.22
   3   4 -12   24.68    1.36
   3   4 -12   24.29    1.39
   3   4 -11    0.45    0.73
   3   4 -11    0.34    0.79
   3   4 -10    0.42    0.63
   3   4 -10    0.29    0.61
   3   4  -9    3.40    0.61
   3   4  -9    4.28    0.69
   3   4  -8   55.65    1.32
   3   4  -8   58.99    1.53
   3   4  -7   20.08    0.81
   3   4  -7   20.87    0.97
   3   4  -6   26.50    0.82
   3   4  -6   26.42    1.00
   3   4  -5   44.68    0.91
   3   4  -5   45.79    1.16
   3   4  -4    9.34    0.47
   3   4  -4   10.17    0.63
   3   4  -3    4.52    0.37
   3   4  -3    5.26    0.48
  -3  -4   2    3.01    0.35
   3   4  -2    4.00    0.43
  -3  -4   1   20.00    0.54
   3   4  -1   22.92    0.72
  -3  -4   0   15.18    0.54
   3   4   0   16.40    0.59
   3   4   0   14.78    0.69
  -3  -4  -1  132.99    1.59
   3   4   1  142.25    2.00
  -3  -4  -2   12.60    0.59
   3   4   2   13.08    0.77
  -3  -4  -3   10.21    0.64
   3   4   3   13.16    0.82
  -3  -4  -4    0.35    0.44
   3   4   4    0.75    0.67
  -3  -4  -5   30.91    1.11
   3   4   5   39.08    1.39
  -3  -4  -6    0.49    0.59
   3   4   6    1.13    0.69
  -3  -4  -7   13.79    0.99
   3   4   7   17.77    1.16
  -3  -4  -8    7.01    0.93
   3   5 -12    4.71    1.06
   3   5 -11   11.16    1.05
   3   5 -10   -0.05    0.65
   3   5 -10    0.27    0.72
   3   5  -9    2.46    0.65
   3   5  -9    2.56    0.73
   3   5  -8    7.57    0.70
   3   5  -8    7.59    0.78
   3   5  -7    1.33    0.49
   3   5  -7    1.18    0.59
   3   5  -6   11.75    0.68
   3   5  -6   12.94    0.82
   3   5  -5    4.94    0.51
   3   5  -5    5.02    0.65
   3   5  -4    6.07    0.49
   3   5  -4    6.15    0.58
   3   5  -3   14.64    0.57
   3   5  -3   16.85    0.75
   3   5  -3   14.17    0.58
  -3  -5   2  104.82    1.32
   3   5  -2  125.71    1.69
  -3  -5   1    0.95    0.41
   3   5  -1    0.41    0.43
   3   5  -1    0.40    0.44
  -3  -5   0  143.32    1.70
   3   5   0  176.30    1.81
   3   5   0  150.66    2.11
  -3  -5  -1    0.82    0.41
   3   5   1    0.74    0.59
  -3  -5  -2   95.94    1.58
   3   5   2  113.98    1.98
  -3  -5  -3    0.51    0.47
   3   5   3    0.41    0.55
  -3  -5  -4   79.60    1.63
   3   5   4   88.81    1.93
  -3  -5  -5    5.45    0.66
   3   5   5    6.10    0.87
  -3  -5  -6   19.88    1.05
   3   5   6   24.61    1.28
  -3  -5  -7    0.99    0.76
   3   5   7    2.60    0.88
   3   6 -11    3.51    0.92
   3   6 -10    1.92    0.75
   3   6  -9   55.22    1.70
   3   6  -8    0.76    0.69
   3   6  -7    4.40    0.75
   3   6  -6    0.23    0.50
   3   6  -6   -0.48    0.61
   3   6  -5   48.41    1.09
   3   6  -5   51.11    1.35
   3   6  -4    1.73    0.49
   3   6  -4    1.69    0.53
   3   6  -3  102.45    1.45
   3   6  -3  115.80    1.80
   3   6  -3  106.02    1.48
  -3  -6   2   30.87    0.84
   3   6  -2   41.06    1.06
   3   6  -2   34.01    1.08
  -3  -6   1   15.67    0.68
   3   6  -1   21.51    0.78
   3   6  -1   17.26    0.82
  -3  -6   0    6.68    0.61
   3   6   0    7.18    0.72
  -3  -6  -1  102.36    1.65
   3   6   1  111.61    2.00
  -3  -6  -2    0.87    0.49
   3   6   2    1.01    0.62
  -3  -6  -3   51.13    1.33
   3   6   3   55.13    1.53
  -3  -6  -4   11.12    0.81
   3   6   4   16.77    1.04
  -3  -6  -5   42.57    1.39
   3   6   5   58.18    1.76
  -3  -6  -6    6.01    0.83
   3   6   6    6.53    0.97
  -3  -6  -7   10.32    1.00
   3   6   7   12.14    1.16
   3   7 -11   -0.75    0.86
   3   7 -10   26.39    1.40
   3   7  -9    0.00    0.77
   3   7  -8   38.89    1.45
   3   7  -7    1.49    0.63
   3   7  -6   68.33    1.70
   3   7  -5   -0.18    0.53
   3   7  -4   75.84    1.60
   3   7  -3   24.35    0.95
   3   7  -2   82.02    1.52
   3   7  -2   71.16    1.58
   3   7  -1    6.08    0.67
   3   7   0    3.65    0.64
   3   7   1    1.94    0.63
   3   7   2    5.38    0.71
   3   7   3   12.92    0.94
   3   7   4   28.78    1.34
   3   7   5    3.95    0.97
   3   7   6    4.79    1.07
   3   8 -10    0.94    0.94
   3   8  -9   29.05    1.44
   3   8  -8    1.60    0.73
   3   8  -7   18.74    1.08
   3   8  -6    5.89    0.80
   3   8  -5   33.66    1.25
   3   8  -4    9.91    0.82
   3   8  -3   33.90    1.14
   3   8  -3   27.58    1.12
   3   8  -2    0.05    0.53
   3   8  -1   66.81    1.64
   3   8   0   62.67    1.63
   3   8   1   18.86    1.06
   3   8   2    0.26    0.67
   3   8   3    2.48    0.69
   3   8   4    4.52    0.89
   3   8   5    0.12    0.91
   3   9  -9    0.46    0.86
   3   9  -8    4.92    0.95
   3   9  -7    6.82    0.93
   3   9  -6    4.36    0.81
   3   9  -5    0.68    0.71
   3   9  -4    6.48    0.79
   3   9  -4    5.41    0.78
   3   9  -3    1.43    0.65
   3   9  -2    4.26    0.66
   3   9  -1    9.96    0.86
   3   9   0    1.32    0.74
   3   9   1   16.51    1.10
   3   9   2   13.60    1.08
   3   9   3   24.87    1.34
   3  10  -7    0.13    0.80
   3  10  -6    4.32    0.94
   3  10  -5   -1.87    0.80
   3  10  -5   -0.32    0.73
   3  10  -4   11.18    0.98
   3  10  -3    6.68    0.86
   3  10  -2   12.07    0.98
   3  10  -1    1.12    0.75
   3  10   0   20.43    1.21
   3  10   1   10.77    1.08
   3  10   2   12.23    1.15
   4 -10  -2   27.96    1.39
   4 -10  -1    5.29    0.86
   4 -10   0   13.30    1.07
   4 -10   1    2.16    0.82
  -4  10  -2    4.50    0.84
  -4  10  -2    5.94    0.92
   4  -9  -5    5.03    0.84
   4  -9  -4    4.79    0.82
   4  -9  -3    3.24    0.72
   4  -9  -2    6.09    0.83
   4  -9  -1    5.77    0.76
   4  -9   0   13.90    1.01
   4  -9   1    2.51    0.78
  -4   9  -2   13.39    0.99
  -4   9  -2   15.28    1.05
  -4   9  -3    2.37    0.73
  -4   9  -3    4.10    0.78
  -4   9  -4    5.15    0.87
  -4   9  -5    9.80    1.01
   4  -8  -6    1.93    0.71
   4  -8  -5    5.98    0.82
   4  -8  -4    8.43    0.81
   4  -8  -3   12.92    0.90
   4  -8  -2    0.16    0.56
   4  -8  -1   -0.44    0.59
   4  -8   0    6.68    0.77
   4  -8   1    4.56    0.75
  -4   8  -2    6.02    0.75
  -4   8  -2    5.52    0.75
  -4   8  -3    3.55    0.74
  -4   8  -3    4.56    0.75
  -4   8  -4    0.35    0.65
  -4   8  -5   10.16    0.97
  -4   8  -6    2.89    0.83
   4  -7  -8    4.82    0.84
   4  -7  -7    3.53    0.76
   4  -7  -6    4.13    0.67
   4  -7  -5    2.86    0.64
   4  -7  -4   18.16    0.98
   4  -7  -3    4.90    0.65
   4  -7  -2   10.38    0.79
   4  -7  -2    9.18    0.69
   4  -7  -1   16.90    0.91
   4  -7  -1   17.59    0.84
   4  -7   0   42.92    1.30
   4  -7   0   42.96    1.25
   4  -7   1    1.30    0.61
  -4   7  -2   29.08    1.14
  -4   7  -2   29.87    1.13
  -4   7  -3   12.57    0.88
  -4   7  -3   11.04    0.85
  -4   7  -4   30.65    1.22
  -4   7  -5   -0.72    0.66
  -4   7  -6   20.78    1.17
  -4   7  -7   10.47    1.00
   4  -6  -9    7.47    0.93
   4  -6  -8    2.31    0.70
   4  -6  -7    3.92    0.70
   4  -6  -6    2.71    0.57
   4  -6  -5    7.31    0.67
   4  -6  -4    3.56    0.59
   4  -6  -3   16.06    0.84
   4  -6  -3   15.53    0.75
   4  -6  -2    1.44    0.55
   4  -6  -2    0.57    0.50
   4  -6  -1   50.22    1.31
   4  -6  -1   50.60    1.25
   4  -6   0    0.43    0.55
   4  -6   0    1.11    0.53
   4  -6   1  185.27    2.56
   4  -6   1  181.30    2.52
  -4   6  -2    0.31    0.51
  -4   6  -2    0.27    0.48
  -4   6  -3   55.99    1.47
  -4   6  -4    9.44    0.80
  -4   6  -5   72.02    1.80
  -4   6  -6    1.00    0.64
  -4   6  -7   20.84    1.22
   4  -5  -9   -0.14    0.63
   4  -5  -8    3.76    0.67
   4  -5  -7    6.91    0.71
   4  -5  -6   13.82    0.83
   4  -5  -5    0.33    0.49
   4  -5  -4   19.80    0.87
   4  -5  -4   21.63    0.86
   4  -5  -3   14.97    0.75
   4  -5  -3   14.90    0.75
   4  -5  -2   47.51    1.20
   4  -5  -2   48.99    1.18
   4  -5  -1   10.62    0.66
   4  -5  -1   10.83    0.66
   4  -5   0   38.63    1.08
   4  -5   0   40.52    1.13
  -4   5  -1   40.65    1.12
  -4   5  -1   41.82    1.13
   4  -5   1   39.58    1.15
  -4   5  -2   40.08    1.16
  -4   5  -2   39.72    1.15
   4  -5   2   42.85    1.24
  -4   5  -3   91.56    1.75
  -4   5  -4   62.60    1.52
  -4   5  -5   82.92    1.85
  -4   5  -6    3.47    0.68
  -4   5  -7   35.24    1.37
  -4   5  -8   13.48    1.01
   4  -4 -10    3.78    0.74
   4  -4  -9   15.93    0.98
   4  -4  -8    1.16    0.58
   4  -4  -7    4.02    0.56
   4  -4  -6   11.21    0.75
   4  -4  -5   89.82    1.65
   4  -4  -5   78.16    1.38
   4  -4  -4   36.59    1.04
   4  -4  -4   28.63    0.89
   4  -4  -3   84.69    1.48
   4  -4  -3   77.86    1.38
   4  -4  -2   13.94    0.64
   4  -4  -2   16.03    0.76
   4  -4  -1    5.92    0.51
   4  -4  -1    6.04    0.56
   4  -4   0   44.66    1.07
   4  -4   0   45.75    1.12
  -4   4  -1   26.67    0.87
  -4   4  -1   28.83    0.91
   4  -4   1   32.09    1.00
  -4   4  -2   59.25    1.28
  -4   4  -2   60.49    1.31
   4  -4   2   60.26    1.38
  -4   4  -3  111.29    1.85
   4  -4   3  108.96    1.89
  -4   4  -4  199.91    2.65
  -4   4  -5    7.33    0.73
  -4   4  -6   21.95    1.03
  -4   4  -7    7.59    0.80
   4  -3 -11    0.56    0.71
   4  -3 -10    5.20    0.77
   4  -3  -9    0.83    0.53
   4  -3  -8    4.10    0.58
   4  -3  -7   22.07    0.92
   4  -3  -6   51.58    1.26
   4  -3  -6   47.17    1.10
   4  -3  -5   67.35    1.35
   4  -3  -5   61.43    1.21
   4  -3  -4   16.16    0.70
   4  -3  -4   16.15    0.70
   4  -3  -3  126.84    1.67
   4  -3  -3  122.95    1.68
   4  -3  -2  148.28    1.77
   4  -3  -2  147.71    1.87
   4  -3  -1  209.05    2.14
   4  -3  -1  211.33    2.31
   4  -3   0  100.66    1.45
   4  -3   0  102.51    1.59
  -4   3  -1   14.74    0.61
  -4   3  -1   15.46    0.64
   4  -3   1   15.36    0.75
  -4   3  -2   14.07    0.69
   4  -3   2   14.69    0.74
  -4   3  -3   53.64    1.22
   4  -3   3   54.07    1.30
  -4   3  -4   16.63    0.83
  -4   3  -5   46.28    1.32
  -4   3  -6   11.01    0.81
  -4   3  -7   60.59    1.69
  -4   3  -8   -0.23    0.70
   4  -2 -11    3.95    0.82
   4  -2 -10    1.83    0.68
   4  -2  -9    9.72    0.77
   4  -2  -8    7.31    0.65
   4  -2  -7   13.18    0.79
   4  -2  -7   12.05    0.77
   4  -2  -6   78.66    1.45
   4  -2  -6   81.71    1.45
   4  -2  -5    0.89    0.41
   4  -2  -5    0.69    0.51
   4  -2  -4   13.29    0.59
   4  -2  -4   12.07    0.67
   4  -2  -3   16.61    0.58
   4  -2  -3   15.85    0.65
   4  -2  -2  231.86    2.10
   4  -2  -2  220.36    2.28
   4  -2  -1  107.87    1.32
   4  -2  -1  106.65    1.52
   4  -2  -1  101.18    1.00
  -4   2   0  753.19    4.96
  -4   2   0  758.04    4.98
   4  -2   0  807.75    5.61
   4  -2   0  740.12    4.39
  -4   2  -1    0.17    0.34
   4  -2   1    0.57    0.42
   4  -2   1    0.18    0.38
  -4   2  -2  178.46    2.04
   4  -2   2  176.55    2.14
   4  -2   2  184.30    1.84
  -4   2  -3    1.31    0.48
   4  -2   3    1.71    0.48
   4  -2   3    1.98    0.54
  -4   2  -4   55.66    1.31
  -4   2  -5   67.37    1.52
  -4   2  -6  106.68    2.05
  -4   2  -7    4.76    0.72
  -4   2  -8   41.87    1.53
  -4   2  -9   -0.85    0.84
   4  -1 -12    0.30    0.75
   4  -1 -11   40.28    1.45
   4  -1 -10    1.47    0.66
   4  -1  -9   26.25    1.05
   4  -1  -8    0.51    0.53
   4  -1  -8    0.39    0.60
   4  -1  -7   51.27    1.22
   4  -1  -7   50.81    1.24
   4  -1  -6    6.61    0.58
   4  -1  -6    6.22    0.64
   4  -1  -5   48.65    0.98
   4  -1  -5   48.32    1.11
   4  -1  -4    3.22    0.38
   4  -1  -4    3.23    0.49
   4  -1  -3  259.74    2.12
   4  -1  -3  253.81    2.48
   4  -1  -2    1.61    0.32
   4  -1  -2    1.33    0.44
   4  -1  -1  515.40    3.39
   4  -1  -1  519.34    3.93
   4  -1  -1  525.26    3.46
  -4   1   0   18.45    0.53
   4  -1   0   15.82    0.66
   4  -1   0   17.78    0.54
  -4   1  -1  220.63    2.05
   4  -1   1  217.32    2.26
   4  -1   1  226.21    2.05
  -4   1  -2   14.48    0.63
   4  -1   2   14.80    0.69
   4  -1   2   15.32    0.65
  -4   1  -3  133.77    1.81
   4  -1   3  139.11    1.86
   4  -1   3  143.11    1.86
  -4   1  -4    8.70    0.67
   4  -1   4    8.21    0.65
   4  -1   4    8.80    0.73
  -4   1  -5   37.59    1.15
  -4   1  -6    1.38    0.59
  -4   1  -7    1.56    0.71
  -4   1  -8    1.05    0.76
  -4   1  -9    3.60    0.97
   4   0 -12   10.41    1.02
   4   0 -11   -0.26    0.62
   4   0 -10   43.16    1.37
   4   0  -9    0.72    0.54
   4   0  -9   -0.05    0.60
   4   0  -8   41.40    1.16
   4   0  -8   46.31    1.27
   4   0  -7    0.02    0.47
   4   0  -7   -0.34    0.58
   4   0  -6   62.55    1.17
   4   0  -6   61.19    1.29
   4   0  -5   43.35    0.86
   4   0  -5   40.63    1.02
   4   0  -4  133.35    1.36
   4   0  -4  123.49    1.68
   4   0  -3   72.35    0.84
   4   0  -3   74.42    1.26
   4   0  -2  140.46    1.13
   4   0  -2  148.93    1.77
  -4   0   1   84.65    0.85
   4   0  -1   92.47    1.35
  -4   0   0    1.36    0.31
   4   0   0    0.24    0.39
   4   0   0    1.32    0.36
  -4   0  -1  107.19    1.28
   4   0   1  113.10    1.51
   4   0   1  107.49    1.43
  -4   0  -2  121.54    1.53
   4   0   2  135.07    1.70
   4   0   2  128.42    1.69
  -4   0  -3  238.47    2.48
   4   0   3  256.32    2.54
   4   0   3  261.44    2.74
  -4   0  -4    0.82    0.54
   4   0   4    1.01    0.52
   4   0   4    1.73    0.66
  -4   0  -5   31.51    1.11
   4   0   5   34.41    1.19
  -4   0  -6    0.30    0.63
  -4   0  -7   12.09    0.95
  -4   0  -8    2.81    0.82
  -4   0  -9    4.35    0.95
   4   1 -12    2.10    0.85
   4   1 -11    1.32    0.68
   4   1 -10    3.88    0.68
   4   1 -10    3.62    0.78
   4   1  -9    2.06    0.57
   4   1  -9    0.61    0.65
   4   1  -8   10.14    0.68
   4   1  -8   11.77    0.83
   4   1  -7   95.59    1.52
   4   1  -7  100.32    1.77
   4   1  -6   37.49    0.88
   4   1  -6   37.62    1.08
   4   1  -5  147.66    1.53
   4   1  -5  148.57    1.97
   4   1  -4   75.10    0.88
   4   1  -4   78.94    1.36
   4   1  -3    4.56    0.24
   4   1  -3    4.85    0.50
   4   1  -2   11.05    0.57
  -4  -1   1   12.21    0.27
   4   1  -1   14.95    0.61
   4   1  -1   14.29    0.56
  -4  -1   0   25.64    0.52
   4   1   0   34.68    0.83
   4   1   0   31.36    0.80
  -4  -1  -1  104.36    1.24
   4   1   1  124.48    1.54
   4   1   1  121.81    1.65
  -4  -1  -2  184.07    1.93
   4   1   2  229.10    2.23
   4   1   2  226.62    2.47
  -4  -1  -3   16.99    0.77
   4   1   3   20.22    0.71
   4   1   3   20.34    0.86
  -4  -1  -4   79.33    1.52
   4   1   4  107.13    1.88
  -4  -1  -5   71.22    1.55
   4   1   5   87.73    1.82
  -4  -1  -6   34.08    1.18
   4   1   6   37.96    1.32
  -4  -1  -7    1.09    0.64
  -4  -1  -8    9.75    0.96
   4   2 -12   12.15    1.04
   4   2 -11    0.10    0.65
   4   2 -11   -0.37    0.80
   4   2 -10    3.30    0.65
   4   2 -10    1.89    0.72
   4   2  -9    0.13    0.53
   4   2  -9    1.05    0.63
   4   2  -8   16.05    0.80
   4   2  -8   16.69    0.89
   4   2  -7   77.79    1.34
   4   2  -7   84.29    1.67
   4   2  -6   44.84    0.93
   4   2  -6   43.71    1.20
   4   2  -5  127.58    1.35
   4   2  -5  137.94    1.94
   4   2  -4  123.09    1.09
   4   2  -4  123.95    1.76
   4   2  -3  233.40    2.41
   4   2  -2  109.13    1.51
  -4  -2   1    0.87    0.18
   4   2  -1    0.87    0.43
   4   2  -1    0.74    0.37
  -4  -2   0   14.30    0.42
   4   2   0   15.03    0.63
   4   2   0   14.58    0.66
  -4  -2  -1   87.42    1.13
   4   2   1   92.40    1.28
   4   2   1   97.17    1.57
  -4  -2  -2   30.62    0.80
   4   2   2   34.28    0.81
   4   2   2   34.12    1.04
  -4  -2  -3    2.95    0.50
   4   2   3    4.29    0.59
  -4  -2  -4    0.43    0.48
   4   2   4    0.57    0.63
  -4  -2  -5   54.26    1.37
   4   2   5   67.30    1.67
  -4  -2  -6   20.14    0.97
   4   2   6   27.70    1.26
  -4  -2  -7   64.18    1.71
   4   2   7   70.41    1.91
  -4  -2  -8    0.66    0.76
   4   3 -12    0.40    0.78
   4   3 -11    4.52    0.84
   4   3 -10   10.83    0.85
   4   3  -9    9.73    0.76
   4   3  -9   11.92    0.83
   4   3  -8   64.42    1.36
   4   3  -7    7.14    0.63
   4   3  -7    6.82    0.68
   4   3  -6   78.98    1.22
   4   3  -6   84.60    1.64
   4   3  -5   80.39    1.06
   4   3  -5   83.91    1.55
   4   3  -4  268.83    1.92
   4   3  -4  282.81    2.88
   4   3  -3   38.89    1.00
   4   3  -2  733.86    5.16
  -4  -3   1    6.12    0.32
   4   3  -1    7.47    0.55
  -4  -3   0  299.75    2.24
   4   3   0  335.54    2.81
   4   3   0  297.02    2.98
  -4  -3  -1    5.53    0.44
   4   3   1    5.62    0.51
   4   3   1    5.97    0.60
  -4  -3  -2   57.08    1.10
   4   3   2   66.26    1.46
  -4  -3  -3   66.26    1.31
   4   3   3   83.43    1.69
  -4  -3  -4  113.68    1.86
   4   3   4  150.12    2.43
  -4  -3  -5    3.00    0.61
   4   3   5    5.37    0.78
  -4  -3  -6    3.67    0.66
   4   3   6    4.43    0.86
  -4  -3  -7    4.75    0.80
   4   3   7    4.42    0.83
  -4  -3  -8   24.35    1.32
   4   4 -12   -0.45    0.85
   4   4 -11   19.02    1.16
   4   4 -10    0.76    0.71
   4   4  -9   71.88    1.79
   4   4  -8    3.22    0.66
   4   4  -7   48.58    1.38
   4   4  -6    8.81    0.72
   4   4  -5  109.08    1.82
   4   4  -4   27.42    0.96
   4   4  -3  544.01    4.36
   4   4  -2    4.59    0.58
   4   4  -1  149.24    1.81
   4   4  -1  123.92    1.88
   4   4   0   11.89    0.63
   4   4   0   11.98    0.73
   4   4   1  149.86    2.22
  -4  -4  -2    5.30    0.49
   4   4   2    6.42    0.74
  -4  -4  -3   16.44    0.75
   4   4   3   18.30    0.93
  -4  -4  -4    3.66    0.57
   4   4   4    4.51    0.77
  -4  -4  -5   10.75    0.78
   4   4   5   13.57    1.03
  -4  -4  -6    2.17    0.69
   4   4   6    2.62    0.79
   4   4   7    0.02    0.82
   4   5 -12   22.20    1.33
   4   5 -11    4.88    0.93
   4   5 -10   42.56    1.56
   4   5  -9    0.78    0.71
   4   5  -8   74.33    1.80
   4   5  -7   -0.11    0.64
   4   5  -6  102.20    1.94
   4   5  -5    0.48    0.54
   4   5  -4    0.71    0.55
   4   5  -3    0.49    0.48
   4   5  -2    1.50    0.59
   4   5  -2    0.53    0.57
   4   5  -1   38.36    0.97
   4   5  -1   33.74    1.10
   4   5   0   19.86    0.94
   4   5   1   60.24    1.52
   4   5   2    6.60    0.76
   4   5   3   61.25    1.62
   4   5   4    4.89    0.77
   4   5   5    6.50    0.94
   4   5   6    3.03    0.93
   4   5   7   16.55    1.34
   4   6 -11    7.47    1.07
   4   6 -10    5.85    0.95
   4   6  -9   41.56    1.52
   4   6  -8    6.44    0.87
   4   6  -7   26.48    1.15
   4   6  -6   27.19    1.11
   4   6  -5   38.94    1.22
   4   6  -4   42.90    1.23
   4   6  -3    0.69    0.55
   4   6  -2   56.23    1.27
   4   6  -2   49.71    1.36
   4   6  -1    3.73    0.62
   4   6   0   18.37    0.96
   4   6   1    0.96    0.60
   4   6   2    2.47    0.64
   4   6   3   11.47    0.88
   4   6   4    6.99    0.89
   4   6   5    1.75    0.79
   4   6   6   12.53    1.17
   4   7 -11    0.85    0.99
   4   7 -10    0.86    0.93
   4   7  -9    5.99    0.93
   4   7  -8    3.56    0.79
   4   7  -7   18.60    1.04
   4   7  -6    7.56    0.83
   4   7  -5   14.16    0.88
   4   7  -4    2.49    0.60
   4   7  -3   36.23    1.15
   4   7  -3   30.33    1.14
   4   7  -2   27.22    1.09
   4   7  -1   29.84    1.17
   4   7   0    0.15    0.55
   4   7   1    1.31    0.67
   4   7   2   -0.27    0.68
   4   7   3   26.99    1.26
   4   7   4    0.54    0.81
   4   7   5    3.71    1.01
   4   8 -10    7.81    1.14
   4   8  -9    0.41    0.88
   4   8  -8    5.04    0.86
   4   8  -7    0.41    0.75
   4   8  -6   14.80    1.04
   4   8  -5    0.07    0.61
   4   8  -4   55.86    1.50
   4   8  -3   12.51    0.87
   4   8  -2   44.62    1.43
   4   8  -1    5.03    0.75
   4   8   0   91.98    2.07
   4   8   1   11.91    0.96
   4   8   2   63.20    1.86
   4   8   3    0.52    0.74
   4   8   4   19.01    1.36
   4   9  -9    5.30    1.06
   4   9  -8    2.23    0.84
   4   9  -7   18.99    1.26
   4   9  -6    0.37    0.80
   4   9  -5   22.62    1.17
   4   9  -4    5.21    0.83
   4   9  -3   24.74    1.17
   4   9  -2    0.42    0.59
   4   9  -1   17.22    1.09
   4   9   0    1.75    0.78
   4   9   1   16.21    1.16
   4   9   2   14.59    1.18
   4  10  -7   -0.52    0.95
   4  10  -6   17.12    1.22
   4  10  -5    4.24    0.91
   4  10  -4    4.81    0.85
   4  10  -3   -0.61    0.73
   4  10  -2    0.54    0.81
   4  10  -1   10.83    1.05
   4  10   0    2.17    0.89
   5  -9  -4    8.68    0.94
   5  -9  -3    1.91    0.81
   5  -9  -2    0.79    0.65
   5  -9  -1    0.75    0.76
   5  -9   0   12.07    1.01
  -5   9  -1    3.43    0.78
  -5   9  -1    2.24    0.71
  -5   9  -2   16.02    1.09
  -5   9  -2   12.57    0.98
  -5   9  -3    0.89    0.80
  -5   9  -3    0.58    0.79
   5  -8  -6    4.04    0.83
   5  -8  -5   10.42    0.89
   5  -8  -4    8.68    0.82
   5  -8  -3   40.39    1.47
   5  -8  -2    2.63    0.72
   5  -8  -2    3.00    0.62
   5  -8  -1    9.46    0.87
   5  -8  -1    8.19    0.76
   5  -8   0   -0.36    0.58
  -5   8  -1   19.76    1.07
  -5   8  -1   17.88    1.02
  -5   8  -2    0.24    0.59
  -5   8  -2    0.64    0.59
  -5   8  -3   13.34    0.96
  -5   8  -3   12.55    0.93
  -5   8  -4    0.27    0.74
  -5   8  -5   14.25    1.12
   5  -7  -7   -0.07    0.67
   5  -7  -6   15.36    1.01
   5  -7  -5   14.79    0.97
   5  -7  -4   48.21    1.49
   5  -7  -3    4.38    0.68
   5  -7  -3    3.32    0.61
   5  -7  -2   32.30    1.22
   5  -7  -2   29.02    1.08
   5  -7  -1    8.94    0.79
   5  -7  -1    8.36    0.76
   5  -7   0    2.43    0.65
   5  -7   0    2.75    0.62
  -5   7  -1    6.13    0.73
  -5   7  -1    7.88    0.76
   5  -7   1    6.50    0.72
  -5   7  -2   -0.50    0.54
  -5   7  -2   -0.11    0.55
  -5   7  -3   13.36    0.89
  -5   7  -4    5.64    0.78
  -5   7  -5   34.36    1.45
  -5   7  -6   15.98    1.18
   5  -6  -9    2.83    0.81
   5  -6  -8    2.88    0.71
   5  -6  -7    8.87    0.90
   5  -6  -6    3.56    0.65
   5  -6  -5    4.91    0.67
   5  -6  -4   10.62    0.73
   5  -6  -4    9.77    0.76
   5  -6  -3    7.11    0.70
   5  -6  -3    6.45    0.64
   5  -6  -2   16.98    0.89
   5  -6  -2   17.03    0.85
   5  -6  -1    3.40    0.56
   5  -6  -1    1.64    0.58
   5  -6   0   55.60    1.44
   5  -6   0   50.60    1.38
  -5   6  -1    1.85    0.55
  -5   6  -1    0.40    0.49
   5  -6   1    1.07    0.55
  -5   6  -2    2.98    0.62
  -5   6  -2    3.27    0.66
   5  -6   2    3.65    0.66
  -5   6  -3    1.66    0.61
  -5   6  -4   35.18    1.31
  -5   6  -5    1.38    0.74
  -5   6  -6   19.26    1.16
  -5   6  -7    3.23    0.85
   5  -5 -10    6.99    0.89
   5  -5  -9    3.16    0.69
   5  -5  -8    8.19    0.80
   5  -5  -7   17.40    0.96
   5  -5  -6    2.15    0.61
   5  -5  -5   21.17    0.94
   5  -5  -5   20.61    0.90
   5  -5  -4   23.31    0.95
   5  -5  -4   19.48    0.89
   5  -5  -3    0.79    0.46
   5  -5  -3    0.71    0.58
   5  -5  -2    2.17    0.56
   5  -5  -2    2.88    0.63
   5  -5  -1   48.65    1.23
   5  -5  -1   45.20    1.24
   5  -5   0    8.58    0.71
   5  -5   0    6.42    0.68
  -5   5  -1   43.82    1.19
  -5   5  -1   41.80    1.16
   5  -5   1   43.58    1.30
  -5   5  -2    0.94    0.46
   5  -5   2    1.12    0.61
  -5   5  -3    7.92    0.72
   5  -5   3    8.57    0.78
  -5   5  -4    0.70    0.61
  -5   5  -5    0.59    0.69
  -5   5  -6    1.81    0.68
   5  -4 -10   10.09    0.97
   5  -4  -9    5.04    0.73
   5  -4  -8   14.36    0.92
   5  -4  -7    0.66    0.46
   5  -4  -6   11.58    0.74
   5  -4  -6    9.86    0.71
   5  -4  -5    1.61    0.54
   5  -4  -5    0.95    0.48
   5  -4  -4   14.92    0.77
   5  -4  -4   14.10    0.78
   5  -4  -3    1.03    0.43
   5  -4  -3    0.64    0.56
   5  -4  -2   16.45    0.75
   5  -4  -2   16.25    0.82
   5  -4  -1    2.34    0.50
   5  -4  -1    1.63    0.55
  -5   4   0   43.54    1.10
  -5   4   0   45.11    1.12
   5  -4   0   41.67    1.08
   5  -4   0   44.60    1.25
  -5   4  -1   17.33    0.76
  -5   4  -1   17.54    0.77
   5  -4   1   18.29    0.91
  -5   4  -2   84.19    1.60
   5  -4   2   82.18    1.69
  -5   4  -3   33.94    1.13
   5  -4   3   35.40    1.20
  -5   4  -4   86.45    1.82
  -5   4  -5    6.47    0.79
  -5   4  -6   56.96    1.64
  -5   4  -7   -0.23    0.67
   5  -3 -11   13.60    1.06
   5  -3 -10    0.83    0.68
   5  -3  -9   19.93    1.03
   5  -3  -8    1.97    0.52
   5  -3  -7    9.42    0.68
   5  -3  -7    9.07    0.69
   5  -3  -6    0.77    0.48
   5  -3  -6    0.27    0.52
   5  -3  -5   18.68    0.79
   5  -3  -5   16.91    0.80
   5  -3  -4    2.95    0.49
   5  -3  -4    3.97    0.56
   5  -3  -3   41.45    0.99
   5  -3  -3   41.40    1.12
   5  -3  -2    2.62    0.45
   5  -3  -2    3.34    0.53
   5  -3  -1   34.40    0.90
   5  -3  -1   34.58    1.07
  -5   3   0   10.22    0.57
  -5   3   0   11.21    0.60
   5  -3   0   11.41    0.75
  -5   3  -1   56.68    1.19
   5  -3   1   56.70    1.35
  -5   3  -2   13.89    0.73
   5  -3   2   13.68    0.80
  -5   3  -3  138.10    2.08
   5  -3   3  137.37    2.17
  -5   3  -4   17.30    0.91
   5  -3   4   18.72    0.94
  -5   3  -5   63.05    1.59
  -5   3  -6   55.34    1.60
  -5   3  -7   19.76    1.19
  -5   3  -8    3.95    0.92
   5  -2 -11   -1.17    0.73
   5  -2 -10    2.87    0.67
   5  -2  -9    1.82    0.58
   5  -2  -8    5.47    0.62
   5  -2  -8    5.75    0.76
   5  -2  -7   10.43    0.71
   5  -2  -7    8.59    0.77
   5  -2  -6  119.91    1.79
   5  -2  -6  118.26    1.89
   5  -2  -5   10.29    0.61
   5  -2  -5   11.50    0.73
   5  -2  -4   62.12    1.12
   5  -2  -4   60.47    1.30
   5  -2  -3    7.14    0.49
   5  -2  -3    6.17    0.62
   5  -2  -2   15.32    0.60
   5  -2  -2   16.71    0.76
   5  -2  -1   22.78    0.70
   5  -2  -1   22.83    0.86
   5  -2  -1   21.21    0.58
  -5   2   0   -0.17    0.36
  -5   2   0   -0.14    0.36
   5  -2   0   -0.03    0.49
   5  -2   0    0.56    0.39
  -5   2  -1   34.91    0.91
   5  -2   1   36.44    1.07
   5  -2   1   36.45    0.84
  -5   2  -2   49.36    1.14
   5  -2   2   50.83    1.28
   5  -2   2   49.50    1.07
  -5   2  -3  223.44    2.62
   5  -2   3  221.35    2.72
   5  -2   3  229.49    2.47
  -5   2  -4    7.37    0.66
   5  -2   4    8.46    0.73
  -5   2  -5  124.44    2.17
  -5   2  -6    5.91    0.79
  -5   2  -7   59.19    1.74
  -5   2  -8   -0.81    0.82
   5  -1 -12   10.95    1.07
   5  -1 -11    5.50    0.81
   5  -1 -10    0.27    0.64
   5  -1  -9    6.67    0.72
   5  -1  -9    7.05    0.82
   5  -1  -8    0.40    0.53
   5  -1  -8    0.94    0.59
   5  -1  -7    6.85    0.58
   5  -1  -7    6.76    0.74
   5  -1  -6   34.23    0.94
   5  -1  -6   33.37    1.10
   5  -1  -5   48.87    0.98
   5  -1  -5   50.91    1.25
   5  -1  -4   96.53    1.26
   5  -1  -4   95.09    1.61
   5  -1  -3   47.20    0.81
   5  -1  -3   51.82    1.18
   5  -1  -2  159.09    1.54
   5  -1  -2  151.15    1.98
  -5   1   1   15.65    0.53
  -5   1   1   16.95    0.56
   5  -1  -1   16.31    0.73
   5  -1  -1   16.63    0.58
  -5   1   0  176.80    1.77
   5  -1   0  179.73    2.19
   5  -1   0  174.88    1.82
  -5   1  -1   58.08    1.07
   5  -1   1   52.97    1.20
   5  -1   1   57.28    1.08
  -5   1  -2  134.74    1.77
   5  -1   2  135.17    1.95
   5  -1   2  137.61    1.82
  -5   1  -3   11.44    0.71
   5  -1   3   12.95    0.79
   5  -1   3   13.70    0.84
  -5   1  -4   20.87    0.92
   5  -1   4   22.97    0.92
   5  -1   4   24.48    1.01
  -5   1  -5   16.76    0.92
   5  -1   5   17.67    0.96
  -5   1  -6   42.52    1.40
  -5   1  -7   -0.58    0.71
  -5   1  -8   14.27    1.14
   5   0 -10   11.45    0.84
   5   0 -10   13.35    0.99
   5   0  -9   22.28    0.97
   5   0  -9   21.06    1.04
   5   0  -8    2.59    0.57
   5   0  -8    3.11    0.70
   5   0  -7   66.86    1.30
   5   0  -7   67.23    1.54
   5   0  -6   12.31    0.60
   5   0  -6   12.66    0.78
   5   0  -5    0.22    0.35
   5   0  -5    0.94    0.52
   5   0  -4    5.79    0.39
   5   0  -4    6.08    0.59
   5   0  -3  236.51    1.76
   5   0  -3  245.64    2.64
  -5   0   2   48.77    0.65
  -5   0   2   50.85    0.67
   5   0  -2   51.98    1.17
  -5   0   1  202.82    1.62
   5   0  -1  214.70    2.37
   5   0  -1  210.38    2.13
  -5   0   0   11.74    0.51
   5   0   0   12.78    0.68
   5   0   0   12.12    0.61
  -5   0  -1  144.37    1.62
   5   0   1  154.63    1.99
   5   0   1  154.79    1.92
  -5   0  -2  101.74    1.49
   5   0   2  107.10    1.67
   5   0   2  105.98    1.66
  -5   0  -3   36.80    1.04
   5   0   3   40.16    1.09
   5   0   3   42.05    1.17
  -5   0  -4    2.20    0.60
   5   0   4    0.63    0.55
   5   0   4    2.58    0.68
  -5   0  -5   37.70    1.25
   5   0   5   39.13    1.33
  -5   0  -6    0.80    0.70
   5   0   6    0.71    0.76
  -5   0  -7    3.99    0.85
  -5   0  -8    2.03    0.88
   5   1 -11    0.21    0.79
   5   1 -10   40.46    1.42
   5   1  -9    6.05    0.73
   5   1  -8   46.73    1.36
   5   1  -7    1.47    0.67
   5   1  -6   19.77    0.94
   5   1  -5    1.95    0.58
   5   1  -4   46.10    1.15
   5   1  -3    0.82    0.53
   5   1  -2  110.22    1.66
   5   1  -1    3.95    0.55
   5   1  -1    3.06    0.46
   5   1   0  152.64    1.92
   5   1   0  145.99    1.90
  -5  -1  -1    1.48    0.44
   5   1   1    1.41    0.47
   5   1   1    1.83    0.54
  -5  -1  -2   27.42    0.85
   5   1   2   34.96    0.97
   5   1   2   32.62    1.04
  -5  -1  -3   22.98    0.88
   5   1   3   24.74    0.88
   5   1   3   25.15    1.00
  -5  -1  -4  232.76    2.76
   5   1   4  265.79    3.23
  -5  -1  -5   20.57    0.98
   5   1   5   23.93    1.13
  -5  -1  -6   32.59    1.25
   5   1   6   36.75    1.43
  -5  -1  -7    0.67    0.70
   5   2 -12    0.82    0.86
   5   2 -11   16.46    1.13
   5   2 -10   -0.06    0.75
   5   2  -9    9.86    0.90
   5   2  -8    5.80    0.74
   5   2  -7   74.30    1.66
   5   2  -6    0.59    0.64
   5   2  -5   37.04    1.14
   5   2  -4   33.06    1.07
   5   2  -3  108.44    1.69
   5   2  -2    3.77    0.53
   5   2  -1   25.44    0.89
   5   2  -1   23.91    0.83
   5   2   0    4.02    0.54
   5   2   0    3.16    0.52
   5   2   1  136.71    1.78
   5   2   1  134.00    2.01
   5   2   2    9.94    0.64
   5   2   2    8.20    0.74
   5   2   3    3.34    0.64
   5   2   4    3.50    0.69
   5   2   5    2.53    0.77
   5   2   6   11.29    0.97
   5   2   7    9.34    0.97
   5   3 -12    0.86    0.93
   5   3 -11    0.11    0.81
   5   3 -10    3.40    0.80
   5   3  -9    7.33    0.84
   5   3  -8    9.36    0.82
   5   3  -7    2.45    0.72
   5   3  -5   62.22    1.45
   5   3  -4   90.85    1.65
   5   3  -3   13.25    0.75
   5   3  -2   12.36    0.72
   5   3  -1   62.57    1.26
   5   3  -1   55.02    1.27
   5   3   0   59.44    1.19
   5   3   0   58.78    1.36
   5   3   1  152.66    2.28
   5   3   2    5.89    0.69
   5   3   3  163.15    2.55
   5   3   4    8.95    0.90
   5   3   5   18.49    1.14
   5   3   6   26.06    1.36
   5   3   7   24.22    1.40
   5   4 -12   -0.27    0.95
   5   4 -11    3.50    0.90
   5   4 -10    0.47    0.76
   5   4  -9   11.34    0.96
   5   4  -8   17.31    1.04
   5   4  -7   -0.33    0.60
   5   4  -6    2.48    0.73
   5   4  -5    2.57    0.71
   5   4  -4  103.24    1.83
   5   4  -3   21.80    0.93
   5   4  -2  111.11    1.73
   5   4  -2   95.90    1.76
   5   4  -1   37.08    1.05
   5   4  -1   31.49    1.08
   5   4   0  166.83    2.43
   5   4   1    9.28    0.78
   5   4   2   51.49    1.46
   5   4   3   18.73    1.01
   5   4   4   41.22    1.47
   5   4   5    4.73    0.92
   5   4   6   24.23    1.40
   5   5 -11    9.91    1.02
   5   5 -10    0.31    0.77
   5   5  -9   38.73    1.47
   5   5  -8    0.28    0.62
   5   5  -7   77.01    1.81
   5   5  -6   12.47    0.91
   5   5  -5   98.17    1.90
   5   5  -4   19.08    0.96
   5   5  -3   50.56    1.29
   5   5  -2    5.79    0.66
   5   5  -2    4.57    0.68
   5   5  -1  133.97    1.89
   5   5  -1  111.30    2.03
   5   5   0   18.88    0.97
   5   5   1    8.42    0.81
   5   5   2    0.47    0.65
   5   5   3   76.44    1.91
   5   5   4    8.15    0.96
   5   5   5    7.09    1.05
   5   5   6    4.53    1.07
   5   6 -11   -0.02    0.86
   5   6 -10   23.26    1.31
   5   6  -9    5.36    0.85
   5   6  -8   33.61    1.33
   5   6  -7    0.19    0.62
   5   6  -6   65.77    1.68
   5   6  -5   59.99    1.53
   5   6  -4  177.87    2.53
   5   6  -3    3.59    0.71
   5   6  -3    3.62    0.63
   5   6  -2   52.93    1.30
   5   6  -2   43.32    1.36
   5   6  -1    0.34    0.50
   5   6   0   28.83    1.20
   5   6   1   10.39    0.90
   5   6   2   50.25    1.58
   5   6   3    2.02    0.74
   5   6   4    6.83    0.94
   5   6   5    0.49    0.95
   5   7 -10    1.89    0.87
   5   7  -9   15.19    1.12
   5   7  -8    0.35    0.69
   5   7  -7   27.90    1.22
   5   7  -6   16.27    1.01
   5   7  -5   23.65    1.12
   5   7  -4    0.84    0.68
   5   7  -3   64.75    1.55
   5   7  -3   50.45    1.51
   5   7  -2   15.66    0.97
   5   7  -1   35.07    1.33
   5   7   0   -0.47    0.63
   5   7   1    3.31    0.78
   5   7   2   14.87    1.04
   5   7   3    1.96    0.83
   5   7   4    0.26    0.87
   5   8  -9    0.11    0.81
   5   8  -8   14.10    1.11
   5   8  -7    0.85    0.67
   5   8  -6   16.00    1.01
   5   8  -5    2.16    0.79
   5   8  -4    3.22    0.75
   5   8  -3    0.81    0.60
   5   8  -2    4.23    0.71
   5   8  -1   22.49    1.19
   5   8   0    1.85    0.73
   5   8   1   23.30    1.30
   5   8   2    0.17    0.75
   5   8   3    7.55    1.06
   5   9  -8    4.87    0.92
   5   9  -7    6.17    0.92
   5   9  -6   10.59    0.99
   5   9  -5    7.11    0.92
   5   9  -4    1.45    0.74
   5   9  -3    0.73    0.72
   5   9  -2   17.13    1.15
   5   9  -1    0.05    0.77
   5   9   0    7.88    0.99
   5   9   1    2.53    0.86
   5  10  -5   20.56    1.33
   5  10  -4   -0.13    0.79
   5  10  -3    8.54    0.94
   5  10  -2   -0.35    0.84
   6  -9  -3   -0.95    0.77
   6  -9  -2    2.41    0.82
   6  -9  -1    2.91    0.86
   6  -9   0    9.45    1.08
  -6   9  -1    3.09    0.81
  -6   9  -1    3.60    0.84
   6  -8  -6    0.79    0.74
   6  -8  -5    4.51    0.85
   6  -8  -4    7.95    0.91
   6  -8  -3    1.79    0.71
   6  -8  -2    2.07    0.71
   6  -8  -2    0.48    0.67
   6  -8  -1    7.79    0.86
   6  -8  -1    8.00    0.79
   6  -8   0   35.89    1.47
   6  -8   0   30.62    1.30
  -6   8  -1    1.83    0.64
  -6   8  -1    1.43    0.65
  -6   8  -2   26.45    1.26
  -6   8  -2   26.08    1.29
  -6   8  -3   -0.01    0.68
   6  -7  -7    1.97    0.83
   6  -7  -6   -0.03    0.67
   6  -7  -5   29.48    1.28
   6  -7  -4    0.21    0.62
   6  -7  -3   34.84    1.30
   6  -7  -3   31.68    1.22
   6  -7  -2    1.40    0.64
   6  -7  -2    0.42    0.62
   6  -7  -1   53.18    1.55
   6  -7  -1   47.92    1.47
  -6   7   0    0.53    0.67
  -6   7   0    0.67    0.60
   6  -7   0   -1.34    0.71
   6  -7   0   -0.06    0.64
  -6   7  -1   27.02    1.18
  -6   7  -1   28.10    1.19
   6  -7   1   29.02    1.25
  -6   7  -2    0.08    0.62
  -6   7  -2    0.78    0.64
  -6   7  -3   40.40    1.50
  -6   7  -4   10.83    1.03
  -6   7  -5    1.55    0.89
   6  -6  -7    0.55    0.66
   6  -6  -6   10.18    0.88
   6  -6  -5    2.07    0.61
   6  -6  -4   40.28    1.31
   6  -6  -4   35.16    1.23
   6  -6  -3    1.62    0.63
   6  -6  -3    2.45    0.66
   6  -6  -2   49.17    1.39
   6  -6  -2   47.90    1.39
   6  -6  -1   31.04    1.14
   6  -6  -1   29.61    1.17
  -6   6   0   19.12    0.98
  -6   6   0   18.98    0.95
   6  -6   0   18.70    0.98
  -6   6  -1   -0.02    0.50
  -6   6  -1   -0.14    0.51
   6  -6   1   -0.41    0.55
  -6   6  -2   10.28    0.80
   6  -6   2   10.74    0.90
  -6   6  -3   10.97    0.88
  -6   6  -4   10.59    0.97
  -6   6  -5    2.59    0.80
  -6   6  -6    8.70    1.09
   6  -5  -9    4.81    0.80
   6  -5  -8    4.95    0.75
   6  -5  -7    8.86    0.82
   6  -5  -6   45.71    1.38
   6  -5  -5   42.73    1.28
   6  -5  -5   39.07    1.25
   6  -5  -4   22.93    0.98
   6  -5  -4   19.89    0.97
   6  -5  -3    9.42    0.74
   6  -5  -3    8.94    0.79
   6  -5  -2   35.34    1.15
   6  -5  -2   35.63    1.20
   6  -5  -1    1.03    0.57
   6  -5  -1    1.31    0.61
  -6   5   0   10.88    0.72
  -6   5   0   10.64    0.69
   6  -5   0   10.21    0.80
  -6   5  -1   14.73    0.86
  -6   5  -1   16.32    0.89
   6  -5   1   16.13    0.95
  -6   5  -2   24.98    1.06
   6  -5   2   22.21    1.07
  -6   5  -3   16.79    0.97
   6  -5   3   16.26    0.97
  -6   5  -4    4.17    0.73
  -6   5  -5   -0.09    0.73
  -6   5  -6   18.88    1.16
   6  -4 -10    4.48    0.84
   6  -4  -9    3.20    0.70
   6  -4  -8    7.11    0.77
   6  -4  -7    5.70    0.68
   6  -4  -6   42.04    1.23
   6  -4  -6   39.38    1.21
   6  -4  -5   30.55    1.05
   6  -4  -5   28.72    1.06
   6  -4  -4   20.70    0.88
   6  -4  -4   21.45    0.95
   6  -4  -3    8.05    0.67
   6  -4  -3    7.89    0.77
   6  -4  -2   34.90    1.05
   6  -4  -2   30.11    1.14
   6  -4  -1   15.47    0.81
   6  -4  -1   14.64    0.89
  -6   4   0    0.26    0.43
  -6   4   0   -0.12    0.40
   6  -4   0   -0.59    0.62
  -6   4  -1    5.99    0.60
   6  -4   1    5.68    0.71
  -6   4  -2    3.66    0.58
   6  -4   2    3.60    0.63
  -6   4  -3   35.54    1.22
   6  -4   3   34.46    1.25
  -6   4  -4    6.36    0.77
  -6   4  -5   37.41    1.37
  -6   4  -6   -0.36    0.68
  -6   4  -7   28.91    1.45
   6  -3 -10    2.53    0.74
   6  -3  -9   33.04    1.28
   6  -3  -8   15.17    0.87
   6  -3  -7   17.32    0.86
   6  -3  -7   15.95    0.85
   6  -3  -6   15.17    0.82
   6  -3  -6   15.66    0.83
   6  -3  -5    1.60    0.52
   6  -3  -5    0.12    0.45
   6  -3  -4    1.85    0.50
   6  -3  -4    2.01    0.55
   6  -3  -3   24.11    0.84
   6  -3  -3   26.00    1.04
   6  -3  -2   34.79    0.96
   6  -3  -2   34.66    1.17
  -6   3   1    7.66    0.57
  -6   3   1    8.26    0.60
   6  -3  -1    8.86    0.81
  -6   3   0   32.69    0.97
  -6   3   0   33.29    0.97
   6  -3   0   33.40    1.17
  -6   3  -1    1.49    0.51
   6  -3   1    1.62    0.65
  -6   3  -2   23.27    0.93
   6  -3   2   21.14    1.01
  -6   3  -3   27.24    1.04
   6  -3   3   25.49    1.09
  -6   3  -4    8.11    0.77
   6  -3   4    6.89    0.76
  -6   3  -5    0.32    0.57
  -6   3  -6   52.83    1.67
  -6   3  -7   -0.38    0.87
   6  -2  -8    0.06    0.66
   6  -2  -7   70.15    1.47
   6  -2  -7   66.19    1.58
   6  -2  -6    2.77    0.55
   6  -2  -6    4.07    0.71
   6  -2  -5   27.36    0.87
   6  -2  -5   22.92    0.97
   6  -2  -4   27.20    0.82
   6  -2  -4   26.09    1.02
   6  -2  -3  166.80    1.87
   6  -2  -3  169.64    2.35
   6  -2  -2    0.39    0.45
   6  -2  -2    0.19    0.53
  -6   2   1  106.51    1.47
  -6   2   1  110.61    1.50
   6  -2  -1  111.06    1.91
  -6   2   0   26.19    0.82
   6  -2   0   27.36    1.04
  -6   2  -1   22.45    0.83
   6  -2   1   22.92    1.02
  -6   2  -2    1.14    0.53
   6  -2   2    0.66    0.55
  -6   2  -3    2.96    0.61
   6  -2   3    3.19    0.65
  -6   2  -4    0.31    0.60
   6  -2   4   -0.16    0.53
  -6   2  -5   20.61    1.10
  -6   2  -6    1.65    0.77
  -6   2  -7    2.68    0.91
   6  -1  -9    0.81    0.74
   6  -1  -8   10.00    0.81
   6  -1  -7    3.94    0.63
   6  -1  -6   21.76    1.01
   6  -1  -5    7.05    0.72
   6  -1  -4   46.82    1.28
   6  -1  -3    1.82    0.57
   6  -1  -2    0.06    0.52
   6  -1  -2   -0.01    0.44
   6  -1  -1   -0.03    0.51
   6  -1  -1    0.30    0.45
   6  -1   0  145.89    2.16
   6  -1   0  145.00    1.81
   6  -1   1   98.05    1.79
   6  -1   1   96.40    1.53
   6  -1   2   37.40    1.19
   6  -1   2   38.27    1.11
   6  -1   3    1.88    0.66
   6  -1   3    2.77    0.71
   6  -1   4   27.32    1.07
   6  -1   4   27.46    1.15
   6   0 -10    1.39    0.78
   6   0  -9   -0.68    0.67
   6   0  -8   14.79    0.95
   6   0  -7   32.82    1.18
   6   0  -6   10.10    0.79
   6   0  -5    0.42    0.58
   6   0  -4   45.49    1.26
   6   0  -3    2.64    0.69
   6   0  -2    1.80    0.59
   6   0  -2    0.09    0.47
   6   0  -1    8.85    0.71
   6   0  -1    8.19    0.60
   6   0   0    4.11    0.63
   6   0   0    4.00    0.58
   6   0   1   50.63    1.26
   6   0   1   49.00    1.20
   6   0   2  167.31    2.32
   6   0   2  158.51    2.22
   6   0   3   62.14    1.44
   6   0   3   64.48    1.53
   6   0   4  109.34    2.08
   6   0   5   14.95    1.04
   6   0   6   12.11    1.09
   6   1 -11    1.30    0.88
   6   1 -10   14.75    1.06
   6   1  -9   11.02    0.92
   6   1  -8   39.53    1.34
   6   1  -7   18.45    0.98
   6   1  -6   38.18    1.24
   6   1  -5   23.37    1.01
   6   1  -4   68.09    1.52
   6   1  -3    2.47    0.66
   6   1  -2    2.86    0.62
   6   1  -2    1.35    0.52
   6   1  -1   45.02    1.19
   6   1  -1   40.35    1.07
   6   1   0   26.97    0.96
   6   1   0   27.41    0.97
   6   1   1   12.68    0.76
   6   1   1   14.60    0.82
   6   1   2   41.95    1.16
   6   1   2   41.61    1.20
   6   1   3   57.28    1.52
   6   1   4   16.35    1.04
   6   1   5   91.03    2.07
   6   1   6    0.29    0.84
   6   2 -12    0.35    0.99
   6   2 -11    3.49    0.94
   6   2 -10    0.46    0.78
   6   2  -9    4.26    0.83
   6   2  -8   59.33    1.63
   6   2  -7   24.11    1.11
   6   2  -6    8.48    0.81
   6   2  -5   28.85    1.10
   6   2  -4  105.34    1.86
   6   2  -3    3.58    0.64
   6   2  -2  141.99    2.09
   6   2  -2  129.33    1.97
   6   2  -1    7.04    0.70
   6   2  -1    4.83    0.62
   6   2   0   88.41    1.57
   6   2   0   82.19    1.63
   6   2   1    0.05    0.50
   6   2   1    0.03    0.59
   6   2   2   32.00    1.13
   6   2   3    5.24    0.76
   6   2   4   16.38    1.07
   6   2   5   -0.06    0.82
   6   2   6   17.14    1.24
   6   3 -12    2.41    0.98
   6   3 -11   26.99    1.38
   6   3 -10    0.66    0.71
   6   3  -9   23.83    1.21
   6   3  -8   40.89    1.43
   6   3  -7    6.71    0.77
   6   3  -6   22.33    1.06
   6   3  -5  200.12    2.73
   6   3  -4    8.27    0.80
   6   3  -3  132.77    2.08
   6   3  -2    1.14    0.64
   6   3  -2    0.25    0.54
   6   3  -1  170.03    2.26
   6   3  -1  154.33    2.31
   6   3   0    3.31    0.57
   6   3   0    1.87    0.56
   6   3   1   21.75    1.00
   6   3   2    0.69    0.58
   6   3   3   58.91    1.64
   6   3   4    2.85    0.88
   6   3   5    1.67    0.88
   6   3   6    0.76    0.92
   6   4 -11   -0.21    0.90
   6   4 -10   21.89    1.29
   6   4  -9   10.01    1.00
   6   4  -8   45.13    1.54
   6   4  -7   24.44    1.16
   6   4  -6    0.20    0.62
   6   4  -5    0.48    0.60
   6   4  -4    0.17    0.64
   6   4  -3    0.40    0.64
   6   4  -2   21.74    0.96
   6   4  -2   18.30    0.91
   6   4  -1    5.56    0.69
   6   4  -1    4.87    0.66
   6   4   0   15.45    0.92
   6   4   1   18.59    0.99
   6   4   2   41.82    1.41
   6   4   3   17.19    1.06
   6   4   4    7.46    1.04
   6   4   5    3.29    0.99
   6   5 -11    0.79    1.01
   6   5 -10    1.91    0.92
   6   5  -9    7.47    0.91
   6   5  -8    2.37    0.84
   6   5  -7   18.45    1.12
   6   5  -6   71.65    1.80
   6   5  -5    0.92    0.62
   6   5  -4    1.46    0.65
   6   5  -3    0.39    0.62
   6   5  -3    0.70    0.57
   6   5  -2   13.55    0.85
   6   5  -2   10.56    0.84
   6   5  -1    9.08    0.78
   6   5   0    9.48    0.87
   6   5   1   -1.46    0.59
   6   5   2   30.21    1.32
   6   5   3    9.98    0.93
   6   5   4   15.54    1.23
   6   5   5    3.44    1.10
   6   6 -10    4.29    1.02
   6   6  -9    1.27    0.83
   6   6  -8    4.94    0.93
   6   6  -7    0.78    0.79
   6   6  -6   35.92    1.37
   6   6  -5    8.17    0.88
   6   6  -4   12.98    0.89
   6   6  -3   22.90    1.07
   6   6  -3   19.01    1.02
   6   6  -2   16.45    0.99
   6   6  -1   24.02    1.17
   6   6   0    2.77    0.65
   6   6   1   46.47    1.61
   6   6   2   -0.10    0.69
   6   6   3   13.42    1.07
   6   6   4    1.66    1.01
   6   7 -10    3.71    1.03
   6   7  -9    1.58    0.96
   6   7  -8    0.55    0.81
   6   7  -7    6.03    0.95
   6   7  -6   37.67    1.44
   6   7  -5    0.86    0.77
   6   7  -4   56.23    1.59
   6   7  -4   44.71    1.53
   6   7  -3    5.62    0.75
   6   7  -2   42.01    1.49
   6   7  -1    0.62    0.63
   6   7   0   23.84    1.24
   6   7   1    2.20    0.74
   6   7   2   41.81    1.65
   6   7   3    3.04    0.91
   6   8  -9   20.38    1.38
   6   8  -8    3.90    1.03
   6   8  -7   33.72    1.48
   6   8  -6    5.73    1.02
   6   8  -5   33.30    1.40
   6   8  -4    0.01    0.72
   6   8  -3   64.01    1.86
   6   8  -2    3.71    0.81
   6   8  -1   15.21    1.09
   6   8   0   -0.73    0.71
   6   8   1   11.26    1.14
   6   9  -7   17.16    1.35
   6   9  -6    3.38    1.10
   6   9  -5   -0.59    0.77
   6   9  -4    3.98    0.89
   6   9  -3    0.53    0.74
   6   9  -2    2.61    0.89
   6   9  -1    6.84    1.01
   7  -9  -2   -0.88    0.73
   7  -9  -1   26.15    1.37
   7  -8  -5    5.36    0.91
   7  -8  -4   14.64    1.08
   7  -8  -3    1.50    0.83
   7  -8  -3    1.42    0.79
   7  -8  -2    5.54    0.88
   7  -8  -2    4.10    0.88
   7  -8  -1    6.51    0.99
   7  -8  -1    5.26    0.85
  -7   8   0    0.57    0.74
  -7   8   0    1.41    0.65
   7  -8   0    2.51    0.78
  -7   8  -1    5.44    0.94
  -7   8  -1    4.66    0.93
  -7   8  -2    5.87    0.92
   7  -7  -7    0.16    0.81
   7  -7  -6    4.79    0.83
   7  -7  -5    2.04    0.76
   7  -7  -4   10.24    0.97
   7  -7  -4    7.88    0.83
   7  -7  -3    1.30    0.73
   7  -7  -3    0.41    0.68
   7  -7  -2   34.39    1.36
   7  -7  -2   30.94    1.31
   7  -7  -1    0.77    0.76
   7  -7  -1   -0.21    0.64
  -7   7   0    5.95    0.78
  -7   7   0    6.02    0.76
   7  -7   0    6.19    0.86
  -7   7  -1    0.92    0.69
  -7   7  -1   -0.10    0.72
   7  -7   1   -0.56    0.62
  -7   7  -2   20.43    1.15
   7  -7   2   19.88    1.19
  -7   7  -3   -0.21    0.79
  -7   7  -4    3.63    0.94
   7  -6  -8    0.86    0.84
   7  -6  -7    0.58    0.72
   7  -6  -6   -0.08    0.70
   7  -6  -5    5.18    0.75
   7  -6  -5    4.12    0.80
   7  -6  -4    1.70    0.68
   7  -6  -4    1.68    0.68
   7  -6  -3    3.49    0.69
   7  -6  -3    2.19    0.66
   7  -6  -2   39.16    1.31
   7  -6  -2   34.16    1.32
  -7   6   1   34.02    1.24
  -7   6   1   31.65    1.18
   7  -6  -1   36.33    1.34
   7  -6  -1   30.97    1.27
  -7   6   0    9.03    0.77
  -7   6   0    7.61    0.71
   7  -6   0    7.01    0.84
  -7   6  -1   27.22    1.16
   7  -6   1   25.27    1.23
  -7   6  -2    3.75    0.77
   7  -6   2    3.09    0.75
  -7   6  -3    8.03    0.92
  -7   6  -4   -1.14    0.78
  -7   6  -5   11.25    1.19
   7  -5  -7    2.15    0.71
   7  -5  -6    5.86    0.74
   7  -5  -6    5.03    0.77
   7  -5  -5    1.17    0.64
   7  -5  -5   -0.51    0.63
   7  -5  -4   -0.15    0.63
   7  -5  -4    0.78    0.60
   7  -5  -3   23.47    1.03
   7  -5  -3   21.36    1.09
   7  -5  -2   39.89    1.25
   7  -5  -2   37.24    1.33
  -7   5   1    2.62    0.58
  -7   5   1    2.35    0.56
   7  -5  -1    2.10    0.66
  -7   5   0   57.23    1.48
  -7   5   0   58.51    1.49
   7  -5   0   57.95    1.65
  -7   5  -1   21.69    1.01
   7  -5   1   22.52    1.12
  -7   5  -2   54.07    1.54
   7  -5   2   53.72    1.64
  -7   5  -3    3.19    0.77
   7  -5   3    4.81    0.81
  -7   5  -4   14.52    1.06
  -7   5  -5    3.00    0.85
   7  -4  -7   18.69    0.99
   7  -4  -6    5.06    0.71
   7  -4  -5   42.07    1.34
   7  -4  -4    4.17    0.70
   7  -4  -3   75.64    1.77
   7  -4  -2   -0.34    0.60
   7  -4  -2   -0.31    0.66
   7  -4  -1   38.58    1.32
   7  -4   0    0.80    0.61
  -7   4  -1   75.11    1.62
   7  -4   1   70.20    1.77
  -7   4  -2    8.05    0.78
   7  -4   2    7.06    0.77
   7  -4   3   38.42    1.41
   7  -4   4   13.68    0.99
   7  -3  -8   15.08    0.93
   7  -3  -7   15.40    0.92
   7  -3  -6   57.53    1.54
   7  -3  -5   19.75    0.96
   7  -3  -4  127.29    2.21
   7  -3  -3   78.88    1.76
   7  -3  -2   -0.72    0.57
   7  -3  -1   -0.12    0.58
   7  -3   0    8.37    0.79
   7  -3   1   16.13    0.95
   7  -3   2    2.85    0.72
   7  -3   3   15.96    1.00
   7  -3   4    0.86    0.68
   7  -2  -9    1.11    0.79
   7  -2  -8   12.13    1.00
   7  -2  -7   31.15    1.20
   7  -2  -6   40.89    1.31
   7  -2  -5    2.10    0.56
   7  -2  -4   96.79    1.90
   7  -2  -3   31.65    1.15
   7  -2  -2  141.75    2.31
   7  -2  -1   20.32    1.03
   7  -2   0   57.10    1.53
   7  -2   1    2.13    0.66
   7  -2   2    8.97    0.83
   7  -2   3    6.96    0.79
   7  -2   4   17.50    1.04
   7  -1 -10    4.97    0.95
   7  -1  -9   10.07    1.01
   7  -1  -8   10.10    0.91
   7  -1  -7   17.50    0.97
   7  -1  -6    1.11    0.66
   7  -1  -5    8.65    0.76
   7  -1  -4   39.00    1.25
   7  -1  -3    3.24    0.63
   7  -1  -2    3.06    0.63
   7  -1  -1   78.73    1.70
   7  -1   0   51.03    1.39
   7  -1   1   45.16    1.35
   7  -1   2   -0.02    0.66
   7  -1   3   11.68    0.91
   7   0 -11    7.27    1.07
   7   0 -10   18.89    1.19
   7   0  -9    3.89    0.78
   7   0  -8   35.43    1.32
   7   0  -7   -0.04    0.67
   7   0  -6    1.75    0.63
   7   0  -5    1.74    0.71
   7   0  -4   44.30    1.36
   7   0  -3    1.15    0.64
   7   0  -2   40.51    1.26
   7   0  -2   37.58    1.05
   7   0  -1    8.98    0.76
   7   0  -1    8.24    0.69
   7   0   0    1.84    0.60
   7   0   0    0.28    0.57
   7   0   1    3.62    0.69
   7   0   1    4.31    0.60
   7   0   2   32.04    1.21
   7   0   2   31.24    1.16
   7   0   3    0.86    0.76
   7   1 -11    7.20    1.03
   7   1 -10    5.54    0.93
   7   1  -9   43.50    1.53
   7   1  -8    0.91    0.69
   7   1  -7   33.94    1.29
   7   1  -6    6.94    0.76
   7   1  -5  140.44    2.34
   7   1  -4    1.96    0.71
   7   1  -3   15.28    0.97
   7   1  -2    6.35    0.72
   7   1  -2    4.95    0.60
   7   1  -1   77.45    1.63
   7   1  -1   73.30    1.53
   7   1   0   -0.62    0.55
   7   1   0   -0.27    0.58
   7   1   1    7.23    0.71
   7   1   1    8.25    0.76
   7   1   2    0.41    0.62
   7   1   3   13.93    1.01
   7   1   4    8.36    1.03
   7   1   5    2.47    0.93
   7   1   6    1.78    0.97
   7   2 -11    2.14    0.90
   7   2 -10    0.81    0.81
   7   2  -9   -0.65    0.74
   7   2  -8   28.61    1.27
   7   2  -7    3.08    0.70
   7   2  -6   44.01    1.41
   7   2  -5   43.70    1.39
   7   2  -4    2.22    0.63
   7   2  -3    9.12    0.83
   7   2  -2   23.60    1.02
   7   2  -2   18.51    0.90
   7   2  -1   12.64    0.80
   7   2  -1   12.51    0.81
   7   2   0    5.24    0.65
   7   2   0    4.14    0.68
   7   2   1   47.04    1.41
   7   2   2    4.76    0.71
   7   2   3   22.98    1.20
   7   2   4    3.89    0.94
   7   2   5   10.58    1.15
   7   3 -11   12.75    1.20
   7   3 -10    9.26    1.02
   7   3  -9    5.21    0.90
   7   3  -8   -0.43    0.69
   7   3  -7   -0.20    0.67
   7   3  -6   51.85    1.52
   7   3  -5    6.16    0.75
   7   3  -4   10.92    0.87
   7   3  -3    1.05    0.59
   7   3  -3    0.64    0.57
   7   3  -2   64.01    1.53
   7   3  -2   60.98    1.51
   7   3  -1    7.61    0.73
   7   3  -1    8.28    0.74
   7   3   0   53.45    1.50
   7   3   1    0.20    0.64
   7   3   2   46.67    1.49
   7   3   3    0.66    0.70
   7   3   4   18.52    1.29
   7   3   5    0.04    0.97
   7   4 -11    6.96    1.09
   7   4 -10   10.72    1.11
   7   4  -9   38.34    1.56
   7   4  -8    5.12    0.82
   7   4  -7    7.73    0.89
   7   4  -6   19.87    1.12
   7   4  -5    8.07    0.83
   7   4  -4    1.66    0.60
   7   4  -3   50.55    1.44
   7   4  -3   44.07    1.40
   7   4  -2    1.13    0.71
   7   4  -2    1.62    0.62
   7   4  -1    5.37    0.72
   7   4   0   -0.21    0.61
   7   4   1   28.80    1.26
   7   4   2    0.14    0.70
   7   4   3   40.45    1.59
   7   4   4    2.30    1.06
   7   5 -10   26.49    1.48
   7   5  -9    0.44    0.85
   7   5  -8   10.84    1.01
   7   5  -7    2.90    0.83
   7   5  -6   44.52    1.51
   7   5  -5    3.30    0.71
   7   5  -4   40.57    1.37
   7   5  -3    2.75    0.78
   7   5  -3    1.17    0.62
   7   5  -2   37.83    1.38
   7   5  -1    0.74    0.65
   7   5   0    8.26    0.90
   7   5   1    3.87    0.79
   7   5   2   11.12    1.01
   7   5   3    0.30    0.77
   7   6 -10   -0.86    1.00
   7   6  -9   10.82    1.12
   7   6  -8    1.40    0.90
   7   6  -7   43.49    1.60
   7   6  -6   -0.81    0.75
   7   6  -5    8.24    0.90
   7   6  -4    5.38    0.82
   7   6  -4    3.55    0.80
   7   6  -3   20.08    1.09
   7   6  -2    2.13    0.65
   7   6  -1    9.78    0.96
   7   6   0    5.43    0.89
   7   6   1    7.80    1.00
   7   6   2    2.23    0.87
   7   7  -9    5.07    1.12
   7   7  -8    3.12    1.02
   7   7  -7    4.06    0.95
   7   7  -6   -0.50    0.80
   7   7  -5    3.24    0.91
   7   7  -5    3.49    0.78
   7   7  -4    8.14    0.92
   7   7  -3    1.77    0.70
   7   7  -2    0.80    0.73
   7   7  -1    3.56    0.88
   7   7   0    1.08    0.80
   7   7   1    8.83    1.06
   7   8  -7    0.40    0.94
   7   8  -6   -1.43    0.90
   7   8  -5    2.23    0.83
   7   8  -4   11.55    1.06
   7   8  -3    3.69    0.82
   7   8  -2   20.55    1.28
   7   8  -1    0.80    0.86
   8  -8  -3    1.12    0.92
   8  -8  -3    1.73    0.90
   8  -8  -2    2.53    1.08
   8  -8  -2    3.35    0.85
  -8   8   1    4.23    0.92
  -8   8   1    5.95    0.91
   8  -8  -1    4.10    0.94
  -8   8   0    0.97    0.93
  -8   8   0    0.31    0.90
   8  -8   0   -1.09    0.85
   8  -7  -4    6.79    0.91
   8  -7  -3    6.11    0.92
   8  -7  -2   12.57    1.07
   8  -7  -1   -0.61    0.70
   8  -7   0    4.10    0.91
   8  -7   1    5.85    0.97
   8  -7   2   15.89    1.22
   8  -6  -5    6.52    0.92
   8  -6  -4    0.19    0.74
   8  -6  -3   16.49    1.08
   8  -6  -2    2.87    0.72
   8  -6  -1    3.91    0.79
   8  -6   0    3.72    0.81
   8  -6   1   15.18    1.08
   8  -6   2    2.61    0.77
   8  -6   3   14.35    1.14
   8  -5  -7    5.25    0.87
   8  -5  -6   -0.18    0.76
   8  -5  -5    0.94    0.73
   8  -5  -4    2.58    0.75
   8  -5  -3   11.16    0.97
   8  -5  -2   -1.03    0.63
   8  -5  -1    4.20    0.73
   8  -5   0    4.07    0.74
   8  -5   1   19.08    1.13
   8  -5   2    1.17    0.77
   8  -5   3    8.85    1.02
   8  -4  -8    1.77    0.76
   8  -4  -7    6.80    0.83
   8  -4  -6    9.04    0.87
   8  -4  -5   -0.11    0.61
   8  -4  -4    2.64    0.73
   8  -4  -3    0.25    0.65
   8  -4  -2    7.91    0.82
   8  -4  -1    0.34    0.69
   8  -4   0   41.91    1.47
   8  -4   1    1.19    0.73
   8  -4   2    8.54    0.93
   8  -4   3    0.37    0.68
   8  -4   4   14.55    1.07
   8  -3  -9    4.35    0.79
   8  -3  -8    0.26    0.62
   8  -3  -7    0.99    0.63
   8  -3  -6    8.93    0.84
   8  -3  -5   15.43    0.97
   8  -3  -3   49.26    1.53
   8  -3  -2    0.60    0.64
   8  -3  -1   47.99    1.55
   8  -3   0    4.02    0.80
   8  -3   1   25.39    1.22
   8  -3   2    1.79    0.72
   8  -3   3   11.94    0.97
   8  -3   4    1.02    0.79
   8  -2  -9    1.25    0.69
   8  -2  -8    9.74    0.86
   8  -2  -7    1.59    0.63
   8  -2  -6    6.97    0.75
   8  -2  -5    0.51    0.54
   8  -2  -4   25.64    1.15
   8  -2  -3    6.51    0.77
   8  -2  -2   76.17    1.83
   8  -2  -1   40.09    1.41
   8  -2   0   69.70    1.81
   8  -2   1   14.00    0.99
   8  -2   2   43.87    1.50
   8  -2   3   25.49    1.24
   8  -2   4    9.47    1.00
   8  -1 -10    0.25    0.88
   8  -1  -9    7.20    0.94
   8  -1  -8    4.64    0.85
   8  -1  -7   11.39    0.95
   8  -1  -6    5.42    0.74
   8  -1  -5   63.31    1.68
   8  -1  -4   12.49    0.89
   8  -1  -3   -0.22    0.61
   8  -1  -2    0.57    0.63
   8  -1  -1   38.70    1.36
   8  -1   0   23.68    1.16
   8  -1   1   30.75    1.29
   8  -1   2   50.33    1.58
   8  -1   3    2.10    0.80
   8   0 -11    1.71    0.98
   8   0 -10    4.50    0.97
   8   0  -9    8.69    1.00
   8   0  -8   14.86    1.03
   8   0  -7   22.65    1.20
   8   0  -6   33.11    1.32
   8   0  -5   49.04    1.52
   8   0  -4    7.14    0.76
   8   0  -3   35.14    1.25
   8   0  -2    9.92    0.85
   8   0  -1   22.19    1.03
   8   0   0    0.17    0.65
   8   0   1   19.67    1.08
   8   0   2    0.55    0.78
   8   1 -11    3.91    1.04
   8   1 -10    5.74    0.98
   8   1  -9   15.25    1.12
   8   1  -8    8.11    0.89
   8   1  -7    2.86    0.77
   8   1  -6   29.90    1.26
   8   1  -5   36.24    1.35
   8   1  -4   39.73    1.36
   8   1  -3    4.66    0.74
   8   1  -3    3.48    0.61
   8   1  -2   75.02    1.74
   8   1  -2   69.52    1.58
   8   1  -1    1.78    0.66
   8   1  -1    0.59    0.64
   8   1   0   10.72    0.87
   8   1   0    9.64    0.84
   8   1   1   -0.59    0.69
   8   1   1   -1.18    0.62
   8   1   2   12.45    0.99
   8   2 -11    8.50    1.08
   8   2 -10   -0.13    0.83
   8   2  -9    9.33    0.95
   8   2  -8    2.39    0.73
   8   2  -7   10.72    0.97
   8   2  -6    0.21    0.65
   8   2  -5   10.94    0.90
   8   2  -4    1.17    0.74
   8   2  -3   86.21    1.91
   8   2  -3   74.59    1.70
   8   2  -2    9.04    0.84
   8   2  -2    6.42    0.72
   8   2  -1   30.26    1.19
   8   2  -1   28.57    1.18
   8   2   0   -0.22    0.61
   8   2   0    0.58    0.62
   8   2   1   11.65    0.88
   8   2   2   13.42    1.00
   8   2   3   25.94    1.40
   8   2   4    0.86    1.05
   8   3  -9    1.07    0.77
   8   3  -8   10.74    1.02
   8   3  -7   -0.44    0.63
   8   3  -6   42.31    1.47
   8   3  -5    1.17    0.66
   8   3  -4    6.54    0.87
   8   3  -4    3.83    0.65
   8   3  -3    1.19    0.74
   8   3  -3    0.15    0.62
   8   3  -2   23.17    1.10
   8   3  -2   18.54    1.01
   8   3  -1   -0.03    0.61
   8   3  -1    0.49    0.70
   8   3   0   25.80    1.22
   8   3   1   13.57    0.98
   8   3   2    4.60    0.79
   8   3   3    5.58    1.06
   8   4 -10    1.24    1.00
   8   4  -9    3.31    0.96
   8   4  -8    1.31    0.78
   8   4  -7   21.85    1.23
   8   4  -6    7.44    0.89
   8   4  -5    7.67    0.90
   8   4  -4    8.26    0.90
   8   4  -4    7.14    0.83
   8   4  -3   16.26    1.05
   8   4  -3   15.31    0.99
   8   4  -2   -0.73    0.74
   8   4  -2    1.42    0.63
   8   4  -1    0.84    0.74
   8   4   0   16.42    1.10
   8   4   1    0.57    0.79
   8   4   2   23.92    1.32
   8   5  -9    5.92    1.08
   8   5  -8   14.40    1.20
   8   5  -6   -0.81    0.68
   8   5  -5    4.23    0.82
   8   5  -4    4.16    0.82
   8   5  -4    2.65    0.74
   8   5  -3   28.12    1.31
   8   5  -3   26.73    1.26
   8   5  -2    3.36    0.80
   8   5  -1   18.02    1.17
   8   5   0    0.26    0.80
   8   5   1   10.71    1.07
   8   6  -9   -0.19    0.94
   8   6  -8   12.85    1.22
   8   6  -7   14.98    1.19
   8   6  -6   21.27    1.25
   8   6  -5   -0.24    0.81
   8   6  -5    1.00    0.73
   8   6  -4   19.97    1.20
   8   6  -4   20.12    1.19
   8   6  -3   -0.23    0.66
   8   6  -2    8.09    0.91
   8   6  -1   -0.43    0.73
   8   6   0    7.11    1.00
   8   7  -7    5.90    1.11
   8   7  -6   -1.08    0.88
   8   7  -5   33.41    1.57
   8   7  -4    3.87    0.90
   8   7  -3   12.37    1.11
   8   7  -2    0.53    0.89
   9  -6  -5    0.84    0.90
   9  -6  -4    2.28    0.90
   9  -6  -3    1.46    0.85
   9  -6  -2    3.36    0.90
   9  -6  -1    1.00    0.76
   9  -6   0   18.79    1.28
   9  -5  -7    7.19    1.02
   9  -5  -6    0.47    0.82
   9  -5  -5    4.41    0.83
   9  -5  -4    0.70    0.79
   9  -5  -3    4.48    0.87
   9  -5  -2    0.63    0.73
   9  -5  -1    1.54    0.80
   9  -5   0    0.99    0.81
   9  -5   1   12.40    1.13
   9  -5   2    2.83    0.89
   9  -4  -8    6.86    0.97
   9  -4  -7    4.27    0.88
   9  -4  -6   35.40    1.46
   9  -4  -5    6.45    0.89
   9  -4  -4   11.88    1.01
   9  -4  -3    0.32    0.73
   9  -4  -2   -0.51    0.67
   9  -4  -1    0.56    0.73
   9  -4   0    5.02    0.88
   9  -4   1   -0.22    0.81
   9  -4   2    2.06    0.91
   9  -3  -9    2.85    0.86
   9  -3  -8    1.63    0.78
   9  -3  -7   -0.07    0.65
   9  -3  -6    2.22    0.70
   9  -3  -5    9.34    0.87
   9  -3  -4   14.80    1.02
   9  -3  -3    2.91    0.72
   9  -3  -2    5.80    0.89
   9  -3  -1    2.29    0.81
   9  -3   0   11.77    1.09
   9  -3   1    2.77    0.86
   9  -3   2   14.13    1.15
   9  -3   3    5.57    0.98
   9  -2  -9    1.94    0.78
   9  -2  -8    1.03    0.73
   9  -2  -7    0.44    0.68
   9  -2  -6    0.75    0.67
   9  -2  -5   -0.21    0.65
   9  -2  -4    1.95    0.70
   9  -2  -3   10.77    0.88
   9  -2  -2    0.73    0.67
   9  -2  -1   36.89    1.47
   9  -2   0   -0.19    0.80
   9  -2   1   13.02    1.07
   9  -2   2    2.54    0.90
   9  -2   3   17.86    1.25
   9  -1  -9    2.01    0.77
   9  -1  -8    0.27    0.65
   9  -1  -7    0.92    0.71
   9  -1  -6    1.11    0.68
   9  -1  -5   -0.56    0.64
   9  -1  -4    3.33    0.70
   9  -1  -3    0.26    0.66
   9  -1  -1    3.48    0.80
   9  -1   0   16.70    1.13
   9  -1   1    2.71    0.95
   9  -1   2    3.38    0.92
   9   0 -10    1.53    0.98
   9   0  -9    3.03    0.91
   9   0  -8    1.06    0.77
   9   0  -7   21.82    1.27
   9   0  -6    1.71    0.66
   9   0  -5   12.42    0.97
   9   0  -4    0.48    0.63
   9   0  -3    7.22    0.86
   9   0  -2    1.51    0.63
   9   0  -1   27.90    1.30
   9   0   0   12.47    1.03
   9   0   1   42.31    1.57
   9   1 -10    3.68    1.02
   9   1  -9    1.77    0.82
   9   1  -8    7.25    0.99
   9   1  -7    0.40    0.79
   9   1  -6   29.08    1.35
   9   1  -5   10.10    0.93
   9   1  -4   18.60    1.10
   9   1  -3    7.98    0.85
   9   1  -2   26.10    1.20
   9   1  -1    0.37    0.71
   9   1   0    9.28    0.97
   9   2 -10    2.34    0.97
   9   2  -9    1.39    0.86
   9   2  -8   11.84    1.11
   9   2  -7    7.57    0.98
   9   2  -6    6.91    0.96
   9   2  -5    3.99    0.89
   9   2  -4   11.24    0.99
   9   2  -4    8.55    0.85
   9   2  -3   12.16    0.97
   9   2  -3   11.45    0.92
   9   2  -2   32.63    1.35
   9   2  -2   31.26    1.34
   9   2  -1   12.09    0.97
   9   2  -1   10.47    0.97
   9   2   0   27.79    1.31
   9   2   1    2.78    0.80
   9   3  -9    2.25    0.94
   9   3  -8    5.30    0.91
   9   3  -7   15.19    1.11
   9   3  -6    7.76    0.96
   9   3  -5   19.39    1.22
   9   3  -4    0.33    0.80
   9   3  -4    0.76    0.68
   9   3  -3   40.24    1.49
   9   3  -3   37.39    1.43
   9   3  -2   -0.11    0.72
   9   3  -2    0.74    0.72
   9   3  -1   14.38    1.09
   9   3   0    0.99    0.80
   9   3   1   17.33    1.21
   9   4  -9   -0.30    0.89
   9   4  -8    0.77    0.87
   9   4  -7    1.35    0.87
   9   4  -6   12.67    1.09
   9   4  -5    0.54    0.84
   9   4  -5    0.87    0.73
   9   4  -4   29.49    1.38
   9   4  -4   23.86    1.25
   9   4  -3    1.07    0.80
   9   4  -3    0.22    0.75
   9   4  -2   12.49    1.08
   9   4  -1    2.57    0.85
   9   4   0    6.83    0.96
   9   5  -8    0.28    0.82
   9   5  -7    6.94    1.04
   9   5  -6   -0.53    0.85
   9   5  -5    2.48    0.95
   9   5  -5    1.97    0.82
   9   5  -4   -0.53    0.94
   9   5  -4    0.56    0.75
   9   5  -3    5.94    0.90
   9   5  -2    0.37    0.91
   9   5  -1    2.22    0.92
   9   6  -6    9.08    1.15
   9   6  -6    7.63    1.05
   9   6  -5    1.81    1.02
   9   6  -5   -0.13    0.85
   9   6  -4    7.37    0.97
   9   6  -3    1.43    0.89
  10  -5  -3    4.86    0.95
  10  -4  -6    1.94    0.91
  10  -4  -5    5.23    0.97
  10  -4  -4    0.89    0.87
  10  -4  -3   13.41    1.16
  10  -4  -2    1.02    0.83
  10  -4  -1   31.12    1.56
  10  -3  -7    0.73    0.82
  10  -3  -6    9.46    1.03
  10  -3  -5    0.54    0.69
  10  -3  -4   14.06    1.11
  10  -3  -3    0.66    0.74
  10  -3  -2    5.95    0.97
  10  -3  -1   -0.04    0.93
  10  -3   0   24.84    1.41
  10  -2  -7   13.50    1.09
  10  -2  -6    0.47    0.75
  10  -2  -5    5.18    0.87
  10  -2  -4    5.71    0.84
  10  -2  -3    0.33    0.73
  10  -2  -2    2.27    0.83
  10  -2  -1    0.70    0.93
  10  -2   0    0.84    0.96
  10  -1  -8    4.73    0.92
  10  -1  -7    6.34    0.95
  10  -1  -6    1.44    0.78
  10  -1  -5    2.76    0.76
  10  -1  -4   -0.58    0.67
  10  -1  -3    2.27    0.79
  10  -1  -2    5.26    0.94
  10  -1  -1    6.61    0.98
  10  -1   0   -1.02    0.97
  10   0  -8    6.23    0.92
  10   0  -7    2.27    0.76
  10   0  -6    1.16    0.77
  10   0  -5    4.23    0.86
  10   0  -4   -0.11    0.76
  10   0  -3    0.77    0.77
  10   0  -2    1.78    0.82
  10   0  -1    0.76    0.87
  10   0   0    3.49    1.04
  10   1  -8   -0.22    0.87
  10   1  -7    0.72    0.78
  10   1  -6   -0.21    0.77
  10   1  -5    5.36    0.90
  10   1  -4    0.35    0.77
  10   1  -3   29.78    1.41
  10   1  -2    0.81    0.73
  10   1  -1    7.22    1.05
  10   2  -8    5.84    0.99
  10   2  -7    2.24    0.96
  10   2  -6   10.05    1.07
  10   2  -5    0.04    0.80
  10   2  -4    6.71    0.91
  10   2  -3    0.06    0.81
  10   2  -2   23.63    1.32
  10   3  -7    5.82    1.02
  10   3  -6    1.91    0.98
  10   3  -6    4.71    0.92
  10   3  -5    0.34    0.89
  10   3  -5   -0.20    0.78
  10   3  -4    6.85    0.99
  10   3  -4    5.46    0.90
  10   3  -3   11.09    1.07
  10   3  -3   11.94    1.14
  10   3  -2   10.36    1.14
  10   4  -6    2.51    1.06
  10   4  -6    1.63    0.88
  10   4  -5    1.05    1.03
  10   4  -5    1.63    0.87
  10   4  -4   -1.72    0.86
  10   4  -4   -0.88    0.90
   0   0   0    0.00    0.00
;
_shelx_hkl_checksum     4154
_shelx_res_file
;
    jb12mco.res created by SHELXL-2014/7
TITL jb12mco in P-1
CELL 0.71073   8.1620   8.8158   9.5078  98.531 109.218  92.062
ZERR    1.00   0.0007   0.0008   0.0008   0.002   0.002   0.002
LATT  1
SFAC C H N O S CO
UNIT 24 24 6 6 2 1
TEMP 25
OMIT -4 52
SIZE 0.15 0.30 0.45
L.S. 10
ACTA
BOND $H
CONF
FMAP 2
PLAN 20
EQIV $1 -x+2, -y+1, -z+1
EQIV $2 -x+1, -y+1, -z+1
EQIV $3 -x+1, -y+1, -z
EQIV $4 -x, -y+1, -z
EQIV $5 x-1, y, z-1
EQIV $6 x-1, y-1, z
HTAB
HTAB C1 O3_$1
HTAB C5 O2_$2
HTAB C7 O3_$3
HTAB C11 O1_$4
HTAB C12 O1_$5
HTAB C12 O2_$5
HTAB C12 O3_$3
RTAB A..B Co1 Co1_$5
RTAB A..B S1 S1_$4
MPLA 6 N1 C1 C2 C3 C4 C5
MPLA 6 N2 C8 C9 C10 C11 C12
WGHT    0.048800    0.161700
FVAR       0.43286
CO1   6    0.500000    0.500000    0.500000    10.50000    0.02264    0.02907 =
         0.02371    0.00769    0.00236    0.00094
S1    5    0.205094    0.894463   -0.018040    11.00000    0.03600    0.04068 =
         0.03237    0.01406    0.00116   -0.00547
N1    3    0.542673    0.713096    0.425953    11.00000    0.02595    0.03133 =
         0.02862    0.00819    0.00490    0.00122
N2    3   -0.349757    0.594642   -0.263852    11.00000    0.02802    0.02851 =
         0.02794    0.00666    0.00389   -0.00047
N3    3    0.847226    0.345157    0.470195    11.00000    0.02876    0.04238 =
         0.03570    0.00743    0.01218   -0.00217
O1    4    0.730652    0.438202    0.453567    11.00000    0.03229    0.05885 =
         0.04964    0.01677    0.01353    0.01608
O2    4    0.939223    0.331379    0.598721    11.00000    0.04073    0.10395 =
         0.04408    0.02579    0.00941    0.02300
O3    4    0.869809    0.272878    0.359424    11.00000    0.06860    0.06420 =
         0.05102   -0.00464    0.03145    0.00858
C1    1    0.701194    0.780313    0.445894    11.00000    0.02428    0.04221 =
         0.03671    0.01142    0.00233    0.00252
AFIX  43
H1    2    0.799211    0.737782    0.501959    11.00000   -1.20000
AFIX   0
C2    1    0.723929    0.909265    0.386704    11.00000    0.02921    0.04694 =
         0.04780    0.01329    0.00927   -0.00512
AFIX  43
H2    2    0.835577    0.953331    0.404108    11.00000   -1.20000
AFIX   0
C3    1    0.580723    0.973108    0.301445    11.00000    0.03680    0.03338 =
         0.03981    0.01133    0.00774   -0.00662
AFIX  43
H3    2    0.594530    1.059493    0.259530    11.00000   -1.20000
AFIX   0
C4    1    0.415802    0.906481    0.279187    11.00000    0.03081    0.02816 =
         0.02474    0.00396    0.00442    0.00017
C5    1    0.404441    0.778809    0.344580    11.00000    0.02380    0.03312 =
         0.02740    0.00670    0.00563   -0.00034
AFIX  43
H5    2    0.293915    0.735152    0.331624    11.00000   -1.20000
AFIX   0
C6    1    0.254577    0.967214    0.182247    11.00000    0.03371    0.02847 =
         0.03697    0.00995    0.00418    0.00345
AFIX  23
H6A   2    0.270735    1.078817    0.199386    11.00000   -1.20000
H6B   2    0.156579    0.937861    0.211851    11.00000   -1.20000
AFIX   0
C7    1    0.123195    0.696064   -0.030756    11.00000    0.03053    0.03305 =
         0.03106    0.00466   -0.00078    0.00014
AFIX  23
H7A   2    0.154434    0.631165   -0.108004    11.00000   -1.20000
H7B   2    0.180164    0.662412    0.064766    11.00000   -1.20000
AFIX   0
C8    1   -0.071002    0.673543   -0.067474    11.00000    0.03153    0.02541 =
         0.02761    0.00713    0.00266   -0.00077
C9    1   -0.153304    0.700835    0.038718    11.00000    0.04401    0.04194 =
         0.02489    0.00366    0.00507   -0.00503
AFIX  43
H9    2   -0.088931    0.734361    0.140203    11.00000   -1.20000
AFIX   0
C10   1   -0.333421    0.677306   -0.008883    11.00000    0.04413    0.05195 =
         0.03335    0.00386    0.01807   -0.00316
AFIX  43
H10   2   -0.391457    0.697318    0.060301    11.00000   -1.20000
AFIX   0
C11   1   -0.425915    0.624204   -0.158970    11.00000    0.03211    0.04439 =
         0.03469    0.00825    0.01173   -0.00045
AFIX  43
H11   2   -0.546605    0.608151   -0.188852    11.00000   -1.20000
AFIX   0
C12   1   -0.175179    0.620250   -0.216749    11.00000    0.02943    0.02789 =
         0.02825    0.00515    0.00723    0.00044
AFIX  43
H12   2   -0.120549    0.601114   -0.288546    11.00000   -1.20000
AFIX   0
HKLF 4
REM  jb12mco in P-1
REM R1 =  0.0328 for    2082 Fo > 4sig(Fo)  and  0.0409 for all    2456 data
REM    178 parameters refined using      0 restraints
END
WGHT      0.0488      0.1617
REM Instructions for potential hydrogen bonds
HTAB C1 O3_$1
HTAB C5 N3_$2
HTAB C5 O2_$2
HTAB C7 O3_$3
HTAB C11 O1_$4
HTAB C12 O1_$5
HTAB C12 O2_$5
HTAB C12 O3_$3
REM Highest difference peak  0.331,  deepest hole -0.365,  1-sigma level  0.057
Q1    1   0.4026  0.5559  0.4508  11.00000  0.05    0.33
Q2    1   0.3390  0.9194  0.2242  11.00000  0.05    0.29
Q3    1   0.0236  0.6834 -0.0602  11.00000  0.05    0.23
Q4    1   0.1032  0.9517 -0.0671  11.00000  0.05    0.23
Q5    1   0.4021  0.8793  0.3327  11.00000  0.05    0.22
Q6    1   0.7680  0.2910  0.3011  11.00000  0.05    0.21
Q7    1   0.6360  0.5681  0.4186  11.00000  0.05    0.21
Q8    1  -0.1217  0.6806 -0.1468  11.00000  0.05    0.20
Q9    1   0.3219  0.8422  0.0282  11.00000  0.05    0.20
Q10   1   0.8326  0.4736  0.3442  11.00000  0.05    0.19
Q11   1   0.6159  0.7534  0.4517  11.00000  0.05    0.19
Q12   1   0.4820  0.7488  0.3788  11.00000  0.05    0.18
Q13   1   0.5481  0.6237  0.3799  11.00000  0.05    0.18
Q14   1  -0.2576  0.5713 -0.2334  11.00000  0.05    0.18
Q15   1   0.9739  0.1916  0.4003  11.00000  0.05    0.18
Q16   1  -0.3934  0.5172 -0.3237  11.00000  0.05    0.18
Q17   1   0.9138  0.3669  0.3759  11.00000  0.05    0.17
Q18   1  -0.2278  0.6562  0.0115  11.00000  0.05    0.16
Q19   1   0.3377  1.1153  0.0554  11.00000  0.05    0.16
Q20   1   0.2845  0.6702  0.3254  11.00000  0.05    0.16
;
_shelx_res_checksum     25362
data_New_Global_Publ_Block
_journal_date_recd_electronic     2017-10-14
_journal_date_accepted     2017-10-16
_journal_name_full     'Acta Crystallographica, Section E'
_journal_year     2017
_journal_volume     73
_journal_issue     11
_journal_page_first     1700
_journal_page_last     1703
_journal_paper_category     GM
_journal_paper_doi     10.1107/S2056989017014980
_journal_coeditor_code     HG5499
loop_
    _publ_contact_author_name
    _publ_contact_author_address
    _publ_contact_author_email
    _publ_contact_author_fax
    _publ_contact_author_phone
    'Park, Ki-Min'
;
Research institute of Natural Science, Gyeongsang National University,
Jinju 52828, Republic of Korea
;
 'kmpark@gnu.ac.kr' '+82-55-753-7614' '+82-55-772-2788'
    'Seo, Joobeom'
;
Mineral Resources Research Division,
Korea Institute of Geoscience and Mineral Resources (KIGAM),
Daejeon 34132, Republic of Korea
;
 'joobeomi@kigam.re.kr' '+82-42-868-3411' '+82-42-868-3114'
_publ_section_title
;\
Crystal structure of a looped-chain-type Co^II^ coordination polymer:
<i>catena</i>-poly[[bis(nitrato-\k<i>O</i>)cobalt(II)]bis[\m-bis(pyridin-3-\
ylmethyl)sulfane-\k^2^<i>N</i>:<i>N</i>']]
;
loop_
    _publ_author_name
    _publ_author_footnote
    _publ_author_address
    'Moon, Suk-Hee' .
;
Department of Food and Nutrition,
Kyungnam College of Information and Technology,
Busan 47011, Republic of Korea
;
    'Seo, Joobeom' .
;
Mineral Resources Research Division,
Korea Institute of Geoscience and Mineral Resources (KIGAM),
Daejeon 34132, Republic of Korea
;
    'Park, Ki-Min' .
;
Research institute of Natural Science, Gyeongsang National University,
Jinju 52828, Republic of Korea
;
_publ_section_synopsis
;
The reaction of cobalt(II) nitrate with bis(pyridin-3-ylmethyl)sulfane ligand,
afforded a one-dimensional looped polymeric chain. The Co^II^ cation displays
a distorted octahedral geometry coordinated by four pyridine N atoms from four
individual ligands and two O atoms from two monodentate nitrate anions. Two
symmetry-related ligands are connected by two symmetry-related Co^II^ cations,
forming a 20-membered cyclic dimer. These cyclic dimers are connected to each
other by sharing Co^II^ atoms, forming a looped chain. In the crystal,
adjacent looped chains are connected by intermolecular \p--\p stacking
interactions and C---H...\p and C---H...O hydrogen bonds, resulting in the
formation of a three-dimensional supramolecular architecture.
;
