# Supplementary material for: Crystal structure of a looped-chain CoII coordination polymer: catena-poly[[bis­(nitrato-κO)cobalt(II)]bis­[μ-bis­(pyridin-3-ylmeth­yl)sulfane-κ2 N:N′]]
Source: Acta Crystallogr E Crystallogr Commun. 2017 Oct 20;73(Pt 11):1700–3. doi: 10.1107/S2056989017014980 (PMC5683494; doi:10.1107/S2056989017014980)
Supplement: Supplementary file 2 [file e-73-01700-Isup2.hkl]

data_I                                                                          
_shelx_title ' jb12mco in P-1'                                                  
_shelx_refln_list_code          4                                               
_shelx_F_calc_maximum      108.11                                               
_exptl_crystal_F_000       317.00                                               
_reflns_d_resolution_high  0.8107                                               
                                                                                
loop_                                                                           
 _space_group_symop_operation_xyz                                               
 'x, y, z'                                                                      
 '-x, -y, -z'                                                                   
                                                                                
_cell_length_a     8.1620                                                       
_cell_length_b     8.8158                                                       
_cell_length_c     9.5078                                                       
_cell_angle_alpha  98.531                                                       
_cell_angle_beta  109.218                                                       
_cell_angle_gamma  92.062                                                       
                                                                                
_shelx_F_squared_multiplier     1.000                                           
                                                                                
loop_                                                                           
 _refln_index_h                                                                 
 _refln_index_k                                                                 
 _refln_index_l                                                                 
 _refln_F_squared_calc                                                          
 _refln_F_squared_meas                                                          
 _refln_F_squared_sigma                                                         
 _refln_observed_status                                                         
   1   0   0        692.72        617.47         4.06 o                         
   2   0   0        316.93        315.49         3.36 o                         
   3   0   0       2054.01       1955.44        18.82 o                         
   4   0   0         13.25          5.75         1.71 o                         
   5   0   0         59.10         64.74         1.81 o                         
   6   0   0         18.59         21.62         2.28 o                         
   7   0   0          8.55          5.60         4.16 o                         
   8   0   0          0.69          0.91         3.47 o                         
   9   0   0         64.29         66.55         5.50 o                         
  -9   1   0         76.70         89.12         6.03 o                         
  -8   1   0        126.72        126.38         6.19 o                         
  -7   1   0        274.65        272.34         7.42 o                         
  -6   1   0        792.48        775.80         7.40 o                         
  -5   1   0        964.35        943.86         6.17 o                         
  -4   1   0         93.50         94.00         3.52 o                         
  -3   1   0         93.42        104.24         1.31 o                         
  -2   1   0       6468.69       5832.02        32.61 o                         
  -1   1   0          6.57          9.47         0.68 o                         
   0   1   0       1242.93       1198.38         7.63 o                         
   1   1   0        219.98        251.82         9.93 o                         
   2   1   0          2.71          3.28         0.76 o                         
   3   1   0        249.87        218.75         5.70 o                         
   4   1   0        173.71        157.05        13.80 o                         
   5   1   0        820.41        797.08        17.74 o                         
   6   1   0        138.04        145.11         3.64 o                         
   7   1   0          2.48         -2.40         2.13 o                         
   8   1   0         49.08         54.38         3.23 o                         
   9   1   0         48.00         49.53         5.18 o                         
  -9   2   0          0.35         -1.01         4.27 o                         
  -8   2   0        373.31        371.98         9.66 o                         
  -7   2   0        308.49        304.73         8.17 o                         
  -6   2   0        148.52        142.23         3.44 o                         
  -5   2   0          0.59          0.27         1.04 o                         
  -4   2   0       4162.00       4064.23        61.23 o                         
  -3   2   0        237.05        285.52         3.48 o                         
  -2   2   0        318.50        313.13         7.58 o                         
  -1   2   0       5095.96       4892.81       328.72 o                         
   0   2   0         81.03         66.11         1.60 o                         
   1   2   0        312.92        304.65        17.39 o                         
   2   2   0        311.29        335.37        12.57 o                         
   3   2   0          2.57          2.90         1.00 o                         
   4   2   0         89.54         77.61         1.65 o                         
   5   2   0         18.48         19.35         2.29 o                         
   6   2   0        467.30        456.46        16.60 o                         
   7   2   0         22.13         25.50         2.94 o                         
   8   2   0          0.32          0.94         2.32 o                         
   9   2   0        143.94        148.31         6.99 o                         
  -9   3   0         49.51         62.81         5.82 o                         
  -8   3   0         32.26         21.45         4.27 o                         
  -7   3   0         46.80         44.67         4.22 o                         
  -6   3   0        172.86        176.64         3.16 o                         
  -5   3   0         51.54         58.08         1.93 o                         
  -4   3   0        522.11        541.73         5.72 o                         
  -3   3   0        763.45        698.37         6.05 o                         
  -2   3   0         69.68         64.84         1.85 o                         
  -1   3   0        514.24        502.17        13.96 o                         
   0   3   0       1742.50       1759.31         9.05 o                         
   1   3   0       2515.05       2516.08       126.68 o                         
   2   3   0          3.11          2.16         1.10 o                         
   3   3   0        244.60        268.00        13.93 o                         
   4   3   0       1705.32       1655.94        61.71 o                         
   5   3   0        310.14        315.70         4.78 o                         
   6   3   0         18.24         14.83         3.84 o                         
   7   3   0        305.98        285.25         8.01 o                         
   8   3   0        140.26        137.69         6.51 o                         
  -9   4   0         22.76         26.79         4.70 o                         
  -8   4   0        219.80        223.67         7.85 o                         
  -7   4   0          0.97          4.27         3.26 o                         
  -6   4   0          1.06         -0.54         1.41 o                         
  -5   4   0        236.76        233.14         3.47 o                         
  -4   4   0        242.81        241.15         4.13 o                         
  -3   4   0        105.72        122.02         6.51 o                         
  -2   4   0         90.62         89.32         2.39 o                         
  -1   4   0       1098.68       1087.50        13.32 o                         
   0   4   0          6.51          7.33         1.23 o                         
   1   4   0        320.28        310.32        19.62 o                         
   2   4   0       2122.37       2108.72       119.08 o                         
   3   4   0         68.73         82.86         2.47 o                         
   4   4   0         59.80         63.66         2.55 o                         
   5   4   0        934.80        890.34        12.97 o                         
   6   4   0         79.84         82.45         4.91 o                         
   7   4   0          0.86         -1.12         3.26 o                         
   8   4   0         81.35         87.63         5.87 o                         
  -8   5   0         26.42         21.72         3.95 o                         
  -7   5   0        292.53        308.98         4.73 o                         
  -6   5   0         53.37         56.62         2.26 o                         
  -5   5   0         39.15         40.61         5.76 o                         
  -4   5   0        218.03        211.10         5.04 o                         
  -3   5   0       1182.74       1185.57        29.22 o                         
  -2   5   0         56.37         59.44         2.21 o                         
  -1   5   0         51.63         60.26         3.07 o                         
   0   5   0       1472.49       1466.75        57.42 o                         
   1   5   0         14.12         14.14         1.60 o                         
   2   5   0        184.96        172.98         8.18 o                         
   3   5   0        816.96        843.54        50.80 o                         
   4   5   0        100.57        105.99         5.02 o                         
   5   5   0         99.68        100.76         5.18 o                         
   6   5   0         59.76         50.59         4.64 o                         
   7   5   0         46.07         44.08         4.80 o                         
  -8   6   0         23.12         19.85         4.32 o                         
  -7   6   0         47.94         42.69         3.03 o                         
  -6   6   0        102.52        101.06         2.99 o                         
  -5   6   0        276.90        283.45        13.34 o                         
  -4   6   0          3.51          4.14         2.04 o                         
  -3   6   0        199.10        205.61         4.16 o                         
  -2   6   0        874.49        850.37        11.69 o                         
  -1   6   0        124.71        135.21         2.91 o                         
   0   6   0          1.17          2.48         1.60 o                         
   1   6   0        252.76        226.44         3.98 o                         
   2   6   0        353.83        371.06        19.53 o                         
   3   6   0         39.76         36.81         2.48 o                         
   4   6   0         89.32         98.04         5.12 o                         
   5   6   0        162.55        153.86         6.40 o                         
   6   6   0         12.64         14.78         3.47 o                         
   7   6   0         32.32         28.98         4.75 o                         
  -7   7   0         35.63         32.27         2.45 o                         
  -6   7   0          0.49         -0.06         2.00 o                         
  -5   7   0         13.52         13.92         2.39 o                         
  -4   7   0        233.85        229.17         4.81 o                         
  -3   7   0         96.17         97.34         4.75 o                         
  -2   7   0         54.82         49.21         3.79 o                         
  -1   7   0        173.17        171.74         5.71 o                         
   0   7   0        122.38        154.73        19.75 o                         
   1   7   0         59.33         60.32         2.88 o                         
   2   7   0         92.75         95.50         3.20 o                         
   3   7   0         14.50         19.48         3.42 o                         
   4   7   0          0.66          0.80         2.94 o                         
   5   7   0          0.34         -2.51         3.36 o                         
   6   7   0        128.36        127.23         6.62 o                         
  -6   8   0        172.97        176.86        14.06 o                         
  -5   8   0          0.44         -1.92         3.10 o                         
  -4   8   0         41.34         35.65         4.11 o                         
  -3   8   0         29.82         29.62         3.95 o                         
  -2   8   0         10.42          9.55         3.20 o                         
  -1   8   0         11.10          7.95         3.10 o                         
   0   8   0         67.82         60.31         4.16 o                         
   1   8   0        291.04        308.57        24.58 o                         
   2   8   0         54.67         55.68         3.68 o                         
   3   8   0        326.72        334.46         8.70 o                         
   4   8   0        502.36        490.88        11.05 o                         
   5   8   0         16.84          9.87         3.90 o                         
  -5   9   0         56.30         64.42         5.39 o                         
  -4   9   0         69.29         74.18         5.39 o                         
  -3   9   0        127.10        127.71         6.19 o                         
  -2   9   0        132.62        132.89         6.14 o                         
  -1   9   0         54.54         51.07         4.48 o                         
   0   9   0          1.17          2.99         3.26 o                         
   1   9   0        102.13        101.83         5.39 o                         
   2   9   0        131.59        137.32         6.14 o                         
   3   9   0          8.09          7.04         3.95 o                         
   4   9   0          7.26          9.34         4.16 o                         
  -4  10   0         61.59         70.98         5.71 o                         
  -3  10   0         19.03         21.93         4.38 o                         
  -2  10   0          4.15          5.02         3.79 o                         
  -1  10   0         97.29         96.01         5.76 o                         
   0  10   0        217.00        193.62         7.42 o                         
   1  10   0         12.89         21.93         4.32 o                         
  -3 -10   1          0.29          5.98         4.00 o                         
  -1 -10   1        170.52        165.44         6.83 o                         
   0 -10   1          9.18          7.20         3.84 o                         
   1 -10   1         86.75         89.61         5.76 o                         
   2 -10   1         49.67         52.30         5.12 o                         
   3 -10   1          2.58         -0.37         3.79 o                         
   4 -10   1          5.49         11.53         4.38 o                         
  -4  -9   1         91.17         91.90         5.82 o                         
  -3  -9   1         54.21         53.15         4.59 o                         
  -2  -9   1         16.72         14.46         3.74 o                         
  -1  -9   1         84.00         85.34         5.02 o                         
   0  -9   1         90.57         83.31         5.07 o                         
   1  -9   1          0.24          0.00         3.26 o                         
   2  -9   1        109.56        109.72         5.66 o                         
   3  -9   1        317.95        310.60         8.97 o                         
   4  -9   1         17.98         13.40         4.16 o                         
   5  -9   1         14.80         15.51         3.18 o                         
  -6  -8   1         81.27         81.17         5.82 o                         
  -5  -8   1        117.79        120.02         6.35 o                         
  -4  -8   1         36.31         26.84         4.00 o                         
  -3  -8   1        367.21        356.55         8.75 o                         
  -2  -8   1        272.26        277.96         5.95 o                         
  -1  -8   1          2.53          4.09         1.98 o                         
   0  -8   1         11.53         21.93         3.26 o                         
   1  -8   1         31.26         32.71         3.74 o                         
   2  -8   1         61.29         67.14         4.59 o                         
   3  -8   1          0.23         -1.76         2.78 o                         
   4  -8   1         18.69         24.34         4.00 o                         
   5  -8   1         92.95        100.45         5.02 o                         
   6  -8   1          7.34          8.71         2.43 o                         
  -6  -7   1          0.18          3.31         3.36 o                         
  -5  -7   1        193.05        187.16         7.10 o                         
  -4  -7   1        165.24        159.25         6.24 o                         
  -3  -7   1         43.82         32.45         3.58 o                         
  -2  -7   1         11.97         14.37         2.13 o                         
  -1  -7   1        492.56        469.29         5.90 o                         
   0  -7   1         10.42          9.75         1.87 o                         
   1  -7   1        116.95        108.76         4.64 o                         
   2  -7   1        296.93        295.07         7.47 o                         
   3  -7   1         29.88         26.90         3.58 o                         
   4  -7   1          4.79          6.94         3.26 o                         
   5  -7   1         36.39         36.75         2.69 o                         
   6  -7   1        138.30        149.61         3.71 o                         
   7  -7   1          0.73          0.35         2.07 o                         
  -7  -6   1         61.79         52.19         5.12 o                         
  -6  -6   1        140.11        128.19         6.24 o                         
  -5  -6   1          1.05          1.81         2.67 o                         
  -4  -6   1         25.89         19.91         3.31 o                         
  -3  -6   1        112.36         97.53         8.62 o                         
  -2  -6   1          2.79          1.72         1.30 o                         
  -1  -6   1          5.98          6.64         1.73 o                         
   0  -6   1         81.58         74.53         2.42 o                         
   1  -6   1         72.15         74.24         2.28 o                         
   2  -6   1        212.91        213.74         6.03 o                         
   3  -6   1        695.66        752.81        11.37 o                         
   4  -6   1        982.38        978.11        10.59 o                         
   5  -6   1          8.06          5.91         1.87 o                         
   6  -6   1          0.30         -0.98         1.60 o                         
   7  -6   1        135.98        140.56         5.20 o                         
   8  -6   1         82.80         81.01         5.76 o                         
  -8  -5   1         99.78         96.17         6.24 o                         
  -7  -5   1          0.92          3.95         3.47 o                         
  -6  -5   1         46.16         48.46         4.16 o                         
  -5  -5   1        662.27        664.32        60.49 o                         
  -4  -5   1        184.49        194.71        12.33 o                         
  -3  -5   1          0.42          3.17         1.31 o                         
  -2  -5   1       1149.03       1113.88        73.28 o                         
  -1  -5   1          1.52          0.83         1.95 o                         
   0  -5   1        312.12        332.96         6.14 o                         
   2  -5   1        900.22        858.69        10.89 o                         
   3  -5   1        167.20        179.92         3.79 o                         
   4  -5   1        208.42        217.29         3.49 o                         
   5  -5   1        231.98        229.67         3.74 o                         
   6  -5   1         92.58         83.89         2.77 o                         
   7  -5   1        129.29        117.78         4.00 o                         
   8  -5   1         97.63        101.83         6.03 o                         
  -8  -4   1          3.05          4.48         3.95 o                         
  -7  -4   1         16.63         28.66         3.84 o                         
  -6  -4   1         26.68         27.87         2.55 o                         
  -5  -4   1        161.36        184.61        14.92 o                         
  -4  -4   1        768.97        737.70        67.56 o                         
  -3  -4   1        100.52        112.84         7.79 o                         
  -2  -4   1        146.73        139.22        16.81 o                         
  -1  -4   1        812.86        788.51         8.33 o                         
   0  -4   1       3747.78       3665.59        24.66 o                         
   2  -4   1          4.04          5.25         1.50 o                         
   3  -4   1       2599.64       2596.18        14.94 o                         
   4  -4   1        157.76        155.35         7.17 o                         
   5  -4   1         90.26         94.28         2.48 o                         
   6  -4   1         25.55         31.30         2.45 o                         
   7  -4   1        367.59        389.34        13.10 o                         
   8  -4   1          0.85          6.35         3.90 o                         
  -9  -3   1         83.09         76.74         5.82 o                         
  -8  -3   1          1.86          1.13         2.45 o                         
  -7  -3   1         46.07         42.45         2.77 o                         
  -6  -3   1        926.74        868.47        41.89 o                         
  -5  -3   1        325.96        315.23        20.15 o                         
  -4  -3   1         37.79         34.77         3.60 o                         
  -3  -3   1        226.14        220.59        18.41 o                         
  -2  -3   1       1084.87       1131.10        95.98 o                         
  -1  -3   1        119.30         94.84         2.51 o                         
   0  -3   1       1890.23       1872.31        13.88 o                         
   1  -3   1       3586.23       3381.08        22.47 o                         
   2  -3   1        204.44        240.16         7.74 o                         
   3  -3   1        156.53        187.33         2.62 o                         
   4  -3   1         93.48         80.91         2.03 o                         
   5  -3   1        307.25        302.54         4.76 o                         
   6  -3   1         10.27          8.26         2.14 o                         
   7  -3   1         90.00         86.08         5.07 o                         
   8  -3   1        128.53        135.50         6.51 o                         
   9  -3   1          7.31         14.78         4.59 o                         
  -9  -2   1         55.30         60.51         4.32 o                         
  -8  -2   1        148.02        157.07         4.51 o                         
  -7  -2   1         75.49         67.12         3.04 o                         
  -6  -2   1         30.11         32.07         5.90 o                         
  -5  -2   1        146.66        131.53         4.08 o                         
  -4  -2   1         16.00          4.51         0.81 o                         
  -3  -2   1         60.54         64.66         2.64 o                         
  -2  -2   1        699.46        687.94        39.33 o                         
  -1  -2   1      11687.63      10713.16       780.08 o                         
   0  -2   1       4680.55       4233.59        24.71 o                         
   1  -2   1       1394.46       1449.28        49.58 o                         
   2  -2   1       1464.26       1368.91        13.85 o                         
   3  -2   1        843.68        811.20        23.44 o                         
   4  -2   1          0.79          1.56         1.16 o                         
   5  -2   1        185.68        191.76         2.85 o                         
   6  -2   1        116.33        120.82         3.44 o                         
   7  -2   1         17.88         11.37         3.52 o                         
   8  -2   1         70.85         74.72         5.28 o                         
   9  -2   1         64.49         69.49         5.71 o                         
  -9  -1   1          5.68          1.97         3.79 o                         
  -8  -1   1          4.35          6.28         3.18 o                         
  -7  -1   1        436.82        401.87        11.07 o                         
  -6  -1   1        209.64        227.16        12.46 o                         
  -5  -1   1         13.45         18.58         2.37 o                         
  -4  -1   1         86.31         69.48         5.05 o                         
  -3  -1   1       6948.14       6562.68        38.59 o                         
  -2  -1   1        287.30        318.07         4.32 o                         
  -1  -1   1        102.81        103.64         4.87 o                         
   0  -1   1       2196.08       1912.44         8.28 o                         
   1  -1   1        537.63        516.72         7.66 o                         
   2  -1   1         20.12         24.78         1.06 o                         
   3  -1   1         26.80         23.28         1.29 o                         
   4  -1   1       1200.13       1183.18        12.53 o                         
   5  -1   1        290.27        301.08         7.51 o                         
   6  -1   1        538.63        518.22         6.21 o                         
   7  -1   1        223.99        241.01         7.20 o                         
   8  -1   1        156.37        164.11         6.88 o                         
   9  -1   1         14.47         14.46         5.07 o                         
  -9   0   1        140.71        148.90         6.94 o                         
  -8   0   1        108.43        118.42         5.50 o                         
  -7   0   1         43.31         45.84         2.73 o                         
  -6   0   1         47.40         45.24         2.45 o                         
  -5   0   1       1181.93       1108.94        18.20 o                         
  -4   0   1        453.34        464.37        20.87 o                         
  -3   0   1        214.25        228.08         1.73 o                         
  -2   0   1       3037.29       2842.49        11.82 o                         
  -1   0   1       3920.45       3852.43        20.60 o                         
   0   0   1        921.86        984.64         6.56 o                         
   1   0   1       1125.68       1144.01        51.18 o                         
   2   0   1        392.82        371.21        15.73 o                         
   3   0   1         70.45         74.02         1.51 o                         
   4   0   1        574.47        581.89         9.38 o                         
   5   0   1        814.80        803.35        18.26 o                         
   6   0   1        260.73        265.71         4.64 o                         
   7   0   1         20.54         21.57         2.42 o                         
   8   0   1        103.05        104.98         5.76 o                         
   9   0   1        203.19        225.80         8.38 o                         
  -9   1   1         14.95         18.57         4.27 o                         
  -8   1   1        210.95        206.53         7.26 o                         
  -7   1   1        444.80        420.17         9.07 o                         
  -6   1   1          0.66          0.78         1.80 o                         
  -5   1   1         80.37         87.43         1.57 o                         
  -4   1   1       2982.60       2775.24        13.26 o                         
  -3   1   1         27.11         27.33         2.24 o                         
  -2   1   1        708.32        705.85         8.38 o                         
  -1   1   1        965.77        953.42         7.15 o                         
   0   1   1       1695.12       1744.66        81.55 o                         
   1   1   1        488.46        526.21         5.07 o                         
   2   1   1         44.06         47.46         1.43 o                         
   3   1   1       1211.69       1137.36        46.22 o                         
   4   1   1        631.95        616.32        33.26 o                         
   5   1   1          7.48          8.36         1.47 o                         
   6   1   1         59.81         72.77         5.12 o                         
   7   1   1         34.35         41.30         2.77 o                         
   8   1   1          4.08         -4.81         2.46 o                         
  -9   2   1        184.37        196.88         7.85 o                         
  -8   2   1        232.98        213.95         7.52 o                         
  -7   2   1        118.13        108.44         5.50 o                         
  -6   2   1        652.20        582.50         7.56 o                         
  -5   2   1        113.35        117.87         2.91 o                         
  -4   2   1        523.93        556.98        11.29 o                         
  -3   2   1        362.03        369.17         7.71 o                         
  -2   2   1       1059.87       1033.60        17.32 o                         
  -1   2   1       2718.52       2660.53       161.39 o                         
   0   2   1       1140.75       1206.47        26.98 o                         
   1   2   1       2074.69       2019.09        55.69 o                         
   2   2   1        213.72        216.79         3.01 o                         
   3   2   1         15.05         16.01         1.23 o                         
   4   2   1        518.84        488.15        13.44 o                         
   5   2   1        756.97        723.31         7.23 o                         
   6   2   1          0.35          0.22         2.04 o                         
   7   2   1        240.36        251.04         7.52 o                         
   8   2   1         62.71         62.17         4.70 o                         
  -9   3   1         13.09         12.22         4.32 o                         
  -8   3   1        225.76        256.11         8.27 o                         
  -7   3   1          0.62         -0.64         3.10 o                         
  -6   3   1         44.14         43.54         1.96 o                         
  -5   3   1        188.94        183.99         3.68 o                         
  -4   3   1       1120.85       1121.31         8.38 o                         
  -3   3   1        177.14        181.17         5.26 o                         
  -2   3   1          3.52          4.83         1.20 o                         
  -1   3   1        475.42        442.64         5.64 o                         
   0   3   1        237.23        257.31         5.84 o                         
   1   3   1         43.39         37.98         1.56 o                         
   2   3   1        517.21        521.12        13.25 o                         
   3   3   1         14.75         11.51         1.58 o                         
   4   3   1         28.72         30.25         1.55 o                         
   5   3   1        794.72        814.72        12.17 o                         
   6   3   1        119.08        116.08         5.34 o                         
   7   3   1          4.38          1.07         3.42 o                         
   8   3   1         62.55         72.42         5.23 o                         
  -9   4   1          2.89          2.99         3.90 o                         
  -8   4   1          0.46          1.81         3.68 o                         
  -7   4   1        193.12        205.89         7.04 o                         
  -6   4   1         72.44         80.61         3.20 o                         
  -5   4   1          7.15         11.09         1.97 o                         
  -4   4   1         27.94         31.89         2.01 o                         
  -3   4   1        668.16        645.09         6.13 o                         
  -2   4   1         16.63         16.65         2.39 o                         
  -1   4   1          4.03          8.44         1.21 o                         
   0   4   1        592.77        582.10        27.75 o                         
   1   4   1        838.09        893.67        41.57 o                         
   2   4   1        314.78        347.93        17.68 o                         
   3   4   1        734.65        729.68        24.71 o                         
   4   4   1        801.25        799.77        11.85 o                         
   5   4   1         50.53         49.53         4.16 o                         
   6   4   1        102.88         99.21         5.28 o                         
   7   4   1        162.03        153.70         6.72 o                         
   8   4   1          1.07          3.04         4.22 o                         
  -8   5   1         21.21         22.41         3.90 o                         
  -7   5   1         13.05         12.78         1.84 o                         
  -6   5   1          6.59          6.22         2.22 o                         
  -5   5   1        254.24        250.84         9.21 o                         
  -4   5   1         67.34         57.24         2.49 o                         
  -3   5   1        461.49        489.80         9.98 o                         
  -2   5   1        904.83       1007.17        50.14 o                         
  -1   5   1        446.38        493.91        39.01 o                         
   0   5   1         56.09         59.41         3.20 o                         
   1   5   1       1378.02       1484.90        58.33 o                         
   2   5   1        677.14        623.82         6.37 o                         
   3   5   1          1.98          4.20         1.80 o                         
   4   5   1        299.88        321.49         8.11 o                         
   5   5   1         41.62         44.94         4.32 o                         
   6   5   1          1.48         -6.30         3.15 o                         
   7   5   1         17.73         20.65         4.22 o                         
  -8   6   1         17.03         20.87         4.22 o                         
  -7   6   1        181.42        177.40         5.95 o                         
  -6   6   1        158.77        162.03         4.36 o                         
  -5   6   1         14.82         15.11         4.70 o                         
  -4   6   1        275.36        269.08         4.83 o                         
  -3   6   1        382.21        390.50         5.71 o                         
  -2   6   1          7.62          5.76         2.78 o                         
  -1   6   1        133.48        133.43        12.81 o                         
   0   6   1         45.27         44.75         5.28 o                         
   1   6   1         57.53         63.01         2.62 o                         
   2   6   1        531.77        519.26        35.68 o                         
   3   6   1        620.40        567.31        24.68 o                         
   4   6   1          3.74          5.12         3.20 o                         
   5   6   1         60.62         55.45         4.80 o                         
   6   6   1        235.73        248.00         8.59 o                         
  -7   7   1          0.20          1.27         2.62 o                         
  -6   7   1        270.53        269.76        14.04 o                         
  -5   7   1         39.80         46.16         2.92 o                         
  -4   7   1         85.25         92.22         3.29 o                         
  -3   7   1        548.82        556.10        10.35 o                         
  -2   7   1         75.77         75.78         4.32 o                         
  -1   7   1          2.58          3.68         2.88 o                         
   0   7   1        368.10        375.50        31.49 o                         
   1   7   1        206.94        199.27        15.29 o                         
   2   7   1          8.50          7.57         2.12 o                         
   3   7   1          9.27         10.35         3.36 o                         
   4   7   1          7.55          6.99         3.58 o                         
   5   7   1          9.71         17.66         4.16 o                         
   6   7   1          6.22         11.74         3.95 o                         
  -7   8   1         28.17         31.25         3.44 o                         
  -6   8   1         45.02         42.19         3.10 o                         
  -5   8   1         42.23         46.88         3.39 o                         
  -4   8   1          0.54         -2.35         3.15 o                         
  -3   8   1         41.18         41.57         3.95 o                         
  -2   8   1         83.33         84.80         4.91 o                         
  -1   8   1        157.48        126.75         5.50 o                         
   0   8   1        101.69         96.33         4.91 o                         
   1   8   1          1.56          0.63         2.53 o                         
   2   8   1        177.46        170.78        16.28 o                         
   3   8   1        100.10        100.65         5.66 o                         
   4   8   1         60.82         63.56         5.12 o                         
   5   8   1        114.07        124.35         6.94 o                         
  -5   9   1          7.41          4.00         4.06 o                         
  -4   9   1         21.93         30.79         4.06 o                         
  -3   9   1          3.25          3.04         3.52 o                         
  -2   9   1         37.18         40.03         4.16 o                         
  -1   9   1         24.96         18.79         3.79 o                         
   0   9   1         99.21         88.48         5.07 o                         
   1   9   1         14.59         20.33         3.74 o                         
   2   9   1          5.01          4.06         3.58 o                         
   3   9   1         94.08         88.11         5.87 o                         
  -4  10   1         22.49         28.23         4.59 o                         
  -3  10   1         10.88         12.27         3.90 o                         
  -2  10   1        177.72        191.16         7.85 o                         
  -1  10   1         66.93         68.74         5.44 o                         
   0  10   1         16.29         18.63         4.38 o                         
   1  10   1         68.00         71.78         5.50 o                         
  -3 -10   2         70.56         64.42         5.23 o                         
  -1 -10   2          9.42          4.43         3.68 o                         
   0 -10   2         89.44         89.87         5.23 o                         
   1 -10   2          4.25         12.75         3.95 o                         
   2 -10   2         38.14         43.66         5.07 o                         
   3 -10   2         80.32         98.26        10.25 o                         
  -5  -9   2         87.49         91.42         6.14 o                         
  -4  -9   2         10.96          2.24         3.15 o                         
  -3  -9   2         33.34         22.73         3.52 o                         
  -2  -9   2        210.40        219.29         6.94 o                         
  -1  -9   2         62.31         58.33         4.54 o                         
   0  -9   2          7.23          6.99         3.31 o                         
   1  -9   2        151.64        153.43         6.24 o                         
   2  -9   2        187.53        178.62         7.10 o                         
   3  -9   2         10.36         15.03         2.13 o                         
   4  -9   2         74.44         76.54         5.04 o                         
   5  -9   2         73.24         76.43         9.21 o                         
  -6  -8   2         16.39         19.80         4.32 o                         
  -5  -8   2         22.86         22.57         3.79 o                         
  -4  -8   2        249.00        238.13         7.63 o                         
  -3  -8   2          0.28          0.27         2.83 o                         
  -2  -8   2          0.28          0.01         2.05 o                         
  -1  -8   2        233.51        231.43        10.14 o                         
   0  -8   2         41.08         35.01         3.68 o                         
   1  -8   2         66.71         60.73         4.27 o                         
   2  -8   2        455.32        464.89         9.98 o                         
   3  -8   2        502.91        522.94        16.73 o                         
   4  -8   2         28.98         30.85         2.83 o                         
   5  -8   2          5.21          2.35         2.23 o                         
   6  -8   2        117.34        140.20         4.81 o                         
  -7  -7   2          3.07          4.27         3.90 o                         
  -6  -7   2        265.86        224.20         7.95 o                         
  -5  -7   2        100.28         83.57         5.18 o                         
  -4  -7   2        161.10        145.27         5.82 o                         
  -3  -7   2        404.16        411.91        28.98 o                         
  -2  -7   2         50.13         52.34         2.98 o                         
  -1  -7   2          0.99          2.66         3.20 o                         
   0  -7   2        137.57        131.10         3.26 o                         
   1  -7   2        664.96        621.85        10.46 o                         
   2  -7   2         59.25         63.03         4.43 o                         
   3  -7   2         20.57         27.98         2.41 o                         
   4  -7   2        154.16        157.35         4.28 o                         
   5  -7   2          0.35         -1.64         2.06 o                         
   6  -7   2          2.86          2.27         2.38 o                         
   7  -7   2         98.02        107.63         4.41 o                         
  -7  -6   2         13.40         11.37         3.47 o                         
  -6  -6   2        100.96         87.79         5.28 o                         
  -5  -6   2        242.69        260.53        25.64 o                         
  -4  -6   2        277.93        284.94        17.40 o                         
  -3  -6   2        181.14        187.37        14.20 o                         
  -2  -6   2        215.03        226.72        11.34 o                         
  -1  -6   2        451.82        455.02         7.69 o                         
   0  -6   2        559.46        531.97         8.65 o                         
   1  -6   2         54.41         54.38         3.52 o                         
   2  -6   2        799.53        820.32        11.74 o                         
   3  -6   2        460.03        461.80         8.01 o                         
   4  -6   2          0.77          1.54         1.87 o                         
   5  -6   2         16.66         17.66         1.99 o                         
   6  -6   2         52.09         55.97         3.19 o                         
   7  -6   2         19.72         18.38         2.87 o                         
  -8  -5   2         15.65         17.93         4.27 o                         
  -7  -5   2        244.34        201.89         7.36 o                         
  -6  -5   2         60.47         65.23         7.98 o                         
  -5  -5   2         25.23         28.12         3.26 o                         
  -4  -5   2         10.05          5.37         2.59 o                         
  -3  -5   2        588.63        606.51        55.74 o                         
  -2  -5   2         87.48         77.53         5.71 o                         
  -1  -5   2         26.88         32.18         2.67 o                         
   0  -5   2       3908.16       3574.60        25.88 o                         
   1  -5   2          4.44          6.46         2.29 o                         
   2  -5   2          6.16          2.99         1.70 o                         
   3  -5   2        866.12        846.33        14.92 o                         
   4  -5   2        231.12        217.94         4.89 o                         
   5  -5   2          3.97          5.43         1.96 o                         
   6  -5   2        125.98        126.43         7.39 o                         
   7  -5   2        306.75        287.69         5.99 o                         
   8  -5   2         10.04          6.24         4.11 o                         
  -9  -4   2         64.97         66.66         5.76 o                         
  -8  -4   2          1.35          2.30         5.74 o                         
  -7  -4   2         10.15          7.43         2.49 o                         
  -6  -4   2         97.90        107.14         9.18 o                         
  -5  -4   2        546.82        556.06        40.59 o                         
  -4  -4   2         25.97         24.50         3.10 o                         
  -3  -4   2         15.03         18.54         2.64 o                         
  -2  -4   2       2863.59       2890.24       177.37 o                         
  -1  -4   2       1041.06       1046.18        10.03 o                         
   0  -4   2        611.19        647.25         8.01 o                         
   1  -4   2        652.96        576.67         4.55 o                         
   2  -4   2        181.45        184.39         6.96 o                         
   3  -4   2          1.07          1.37         1.32 o                         
   4  -4   2        327.37        320.12         4.07 o                         
   5  -4   2        441.74        444.30         6.20 o                         
   6  -4   2         18.43         19.39         2.28 o                         
   7  -4   2         47.91         40.46         2.92 o                         
   8  -4   2         45.92         45.58         4.96 o                         
  -9  -3   2          0.48          1.68         2.72 o                         
  -8  -3   2        104.32        111.62        12.35 o                         
  -7  -3   2        360.83        333.61         8.09 o                         
  -6  -3   2          2.67          3.51         2.37 o                         
  -5  -3   2         61.07         65.96         3.84 o                         
  -4  -3   2       3528.74       3916.47        27.54 o                         
  -3  -3   2          0.68          0.43         0.77 o                         
  -2  -3   2        100.28        108.64         8.73 o                         
  -1  -3   2       9612.26       8351.41        78.00 o                         
   0  -3   2         57.57         58.41         1.64 o                         
   1  -3   2         82.96         90.99         2.09 o                         
   2  -3   2          4.67          1.47         1.07 o                         
   3  -3   2        113.85        103.97         2.69 o                         
   4  -3   2         81.95         76.66         2.69 o                         
   5  -3   2         73.04         73.62         2.88 o                         
   6  -3   2        101.49        119.24         5.68 o                         
   7  -3   2         13.76         15.21         3.84 o                         
   8  -3   2         11.89          9.55         3.84 o                         
  -9  -2   2        180.68        170.54         5.08 o                         
  -8  -2   2         57.00         41.37         6.99 o                         
  -7  -2   2        121.48        112.32        13.58 o                         
  -6  -2   2        750.96        723.57        33.78 o                         
  -5  -2   2         21.43         20.12         2.83 o                         
  -4  -2   2        544.92        582.41         8.06 o                         
  -3  -2   2       1281.19       1287.96        25.48 o                         
  -2  -2   2        183.93        171.72         7.42 o                         
  -1  -2   2        558.47        533.47         5.28 o                         
   0  -2   2        240.05        243.89         3.84 o                         
   1  -2   2        531.20        542.86         6.40 o                         
   2  -2   2        129.67        157.71         2.68 o                         
   3  -2   2          4.36          2.80         1.14 o                         
   4  -2   2        941.71        962.00        12.01 o                         
   5  -2   2        259.47        265.88         3.56 o                         
   6  -2   2          3.44          4.83         2.04 o                         
   7  -2   2         40.30         47.87         4.43 o                         
   8  -2   2        217.32        234.13         8.01 o                         
  -9  -1   2        134.22        139.29         6.40 o                         
  -8  -1   2        433.02        384.84        14.68 o                         
  -7  -1   2         38.73         29.94         3.74 o                         
  -6  -1   2         13.19         11.74         4.03 o                         
  -5  -1   2        605.43        588.22         8.86 o                         
  -4  -1   2         61.74         58.97         3.04 o                         
  -3  -1   2         68.91         55.89         2.27 o                         
  -2  -1   2        120.74        127.52         1.65 o                         
  -1  -1   2        700.89        721.02        29.30 o                         
   0  -1   2          1.21          3.63         1.44 o                         
   1  -1   2          2.69          1.39         1.55 o                         
   2  -1   2       1605.68       1600.08        42.26 o                         
   3  -1   2        910.91        963.92        12.08 o                         
   4  -1   2         63.73         79.35         2.02 o                         
   5  -1   2        718.91        725.06         5.68 o                         
   6  -1   2        211.71        202.11         4.33 o                         
   7  -1   2          1.82         -0.11         3.52 o                         
   8  -1   2        235.28        268.60         8.43 o                         
  -9   0   2          9.74          8.06         3.36 o                         
  -8   0   2         59.30         52.94         4.54 o                         
  -7   0   2        209.03        207.25         7.82 o                         
  -6   0   2          2.22          4.56         4.56 o                         
  -5   0   2        258.88        267.43         4.97 o                         
  -4   0   2        705.14        763.25        22.60 o                         
  -3   0   2       2787.51       2725.42        12.30 o                         
  -2   0   2        235.38        238.25         5.31 o                         
  -1   0   2       2672.27       2754.72        70.69 o                         
   0   0   2       4782.36       4261.61        24.92 o                         
   1   0   2        185.67        213.79        18.12 o                         
   2   0   2          4.17          6.04         1.08 o                         
   3   0   2        666.37        647.41        14.79 o                         
   4   0   2        684.83        683.63        17.43 o                         
   5   0   2        583.77        559.01         8.29 o                         
   6   0   2        843.75        869.02        23.48 o                         
   7   0   2        168.27        168.79         4.47 o                         
   8   0   2          1.09          2.94         4.16 o                         
  -8   1   2          1.91          3.04         3.36 o                         
  -7   1   2         10.05         16.33         3.36 o                         
  -6   1   2          0.65          0.12         1.79 o                         
  -5   1   2        853.84        833.57        21.19 o                         
  -4   1   2          6.91          8.14         1.38 o                         
  -3   1   2         43.34         47.64         1.56 o                         
  -2   1   2       6167.97       5932.43       172.67 o                         
  -1   1   2       1707.18       1738.96        15.00 o                         
   0   1   2       5090.19       4859.22        77.81 o                         
   1   1   2       2724.25       2672.84        97.72 o                         
   2   1   2        405.76        396.76         6.12 o                         
   3   1   2          4.93          3.99         1.18 o                         
   4   1   2       1179.38       1129.42        75.50 o                         
   5   1   2        190.20        168.49        10.80 o                         
   6   1   2        225.48        223.01         4.45 o                         
   7   1   2          0.53          2.19         3.31 o                         
   8   1   2         64.43         66.44         5.28 o                         
  -9   2   2          5.27          3.90         3.58 o                         
  -8   2   2        407.68        406.51         9.77 o                         
  -7   2   2        800.12        756.49        12.33 o                         
  -6   2   2          0.85          1.59         1.83 o                         
  -5   2   2         89.76         84.76         3.71 o                         
  -4   2   2       1200.44       1210.00        30.69 o                         
  -3   2   2         98.99        114.08         5.63 o                         
  -2   2   2        540.04        511.03        23.91 o                         
  -1   2   2         75.48         77.13         3.24 o                         
   0   2   2        336.81        403.41         3.81 o                         
   1   2   2        594.56        595.73         9.58 o                         
   2   2   2       2197.62       2290.52        78.38 o                         
   3   2   2        507.45        497.38        15.74 o                         
   4   2   2        182.17        175.64         6.12 o                         
   5   2   2         45.37         49.50         4.64 o                         
   6   2   2        167.83        170.78         6.03 o                         
   7   2   2         23.43         25.40         3.79 o                         
   8   2   2         60.59         71.62         5.34 o                         
  -9   3   2         33.87         30.95         4.75 o                         
  -8   3   2          4.57          3.20         3.42 o                         
  -7   3   2          0.58         -3.84         3.04 o                         
  -6   3   2        185.72        185.39         3.96 o                         
  -5   3   2         17.96         15.82         1.92 o                         
  -4   3   2        793.58        789.91         6.86 o                         
  -3   3   2       1886.23       1901.17        11.07 o                         
  -2   3   2        106.88         97.37         3.95 o                         
  -1   3   2         94.13        100.62         5.39 o                         
   0   3   2        381.00        363.01         5.79 o                         
   1   3   2       2050.23       2042.35        72.50 o                         
   2   3   2         17.53         22.29         2.75 o                         
   3   3   2         29.96         21.88         4.32 o                         
   4   3   2        340.06        324.09        24.50 o                         
   5   3   2         34.54         31.43         3.68 o                         
   6   3   2          0.29          3.68         3.10 o                         
   7   3   2        233.02        249.07         7.95 o                         
   8   3   2         35.65         24.55         4.22 o                         
  -9   4   2          0.51         -2.72         3.58 o                         
  -8   4   2         38.12         42.21         4.38 o                         
  -7   4   2          0.51         -1.74         2.37 o                         
  -6   4   2        173.58        175.45        12.78 o                         
  -5   4   2         91.96         87.31         2.95 o                         
  -4   4   2         78.09         79.41         5.58 o                         
  -3   4   2        114.06        129.67         2.87 o                         
  -2   4   2        121.39        116.58         6.86 o                         
  -1   4   2        233.98        227.08         6.84 o                         
   0   4   2          0.60          0.80         1.32 o                         
   1   4   2       1087.44       1146.85        17.72 o                         
   2   4   2        710.79        705.77        34.77 o                         
   3   4   2         66.63         68.21         2.50 o                         
   4   4   2         29.93         30.36         2.99 o                         
   5   4   2        253.97        274.79         7.79 o                         
   6   4   2        220.59        223.19         7.52 o                         
   7   4   2          1.38          0.75         3.74 o                         
  -9   5   2          1.87          3.36         3.90 o                         
  -8   5   2          0.21         -5.50         3.36 o                         
  -7   5   2        195.36        206.49         7.07 o                         
  -6   5   2        194.92        189.35         4.43 o                         
  -5   5   2         10.80         13.52         2.23 o                         
  -4   5   2        273.03        257.63         4.49 o                         
  -3   5   2        416.80        409.70        10.97 o                         
  -2   5   2         17.72         16.89         1.77 o                         
  -1   5   2        809.68        871.93        57.64 o                         
   0   5   2       1354.63       1430.98        65.43 o                         
   1   5   2         60.37         69.23         2.67 o                         
   2   5   2        167.04        160.66         4.30 o                         
   3   5   2        581.42        553.48        48.14 o                         
   4   5   2         26.95         35.22         4.06 o                         
   5   5   2          2.47          2.51         3.47 o                         
   6   5   2        167.47        161.23         7.04 o                         
   7   5   2         50.66         59.35         5.39 o                         
  -8   6   2         14.45         15.32         3.84 o                         
  -7   6   2        198.34        196.66        13.34 o                         
  -6   6   2        267.35        259.07         5.25 o                         
  -5   6   2         89.61         90.76         3.28 o                         
  -4   6   2          4.74          5.25         2.32 o                         
  -3   6   2        242.49        239.51         4.32 o                         
  -2   6   2        338.68        319.68         7.36 o                         
  -1   6   2         49.19         52.91         2.72 o                         
   0   6   2        164.59        160.85         8.78 o                         
   1   6   2        161.26        147.59         4.72 o                         
   2   6   2        177.68        182.06         5.31 o                         
   3   6   2          3.60          4.97         2.05 o                         
   4   6   2         15.34         13.18         3.42 o                         
   5   6   2        254.00        268.17         8.43 o                         
   6   6   2          2.67         -0.53         3.68 o                         
  -7   7   2        176.64        174.47         9.21 o                         
  -6   7   2          6.69          4.81         2.62 o                         
  -5   7   2        159.59        163.03         8.75 o                         
  -4   7   2         52.96         51.96         3.20 o                         
  -3   7   2          0.28         -1.44         2.67 o                         
  -2   7   2        146.15        126.16         5.23 o                         
  -1   7   2        170.20        158.50         5.66 o                         
   0   7   2          5.90          6.69         1.84 o                         
   1   7   2         38.22         38.40         4.06 o                         
   2   7   2        185.35        192.64        12.57 o                         
   3   7   2         30.42         28.71         3.79 o                         
   4   7   2          1.61         -1.44         3.63 o                         
   5   7   2         73.78         79.36         5.55 o                         
  -7   8   2         25.36         26.30         3.84 o                         
  -6   8   2          6.49          6.68         4.24 o                         
  -5   8   2         13.97         15.23         2.51 o                         
  -4   8   2          1.14          0.85         2.99 o                         
  -3   8   2         75.97         75.41         4.75 o                         
  -2   8   2        142.52        142.33         5.98 o                         
  -1   8   2         14.42          7.69         2.94 o                         
   0   8   2         74.20         76.05         4.54 o                         
   1   8   2         60.24         66.64         8.11 o                         
   2   8   2         78.73         73.97         3.34 o                         
   3   8   2          1.76          1.39         3.58 o                         
   4   8   2        290.06        337.29         9.93 o                         
  -5   9   2          6.19          4.22         3.47 o                         
  -4   9   2         34.08         32.50         4.43 o                         
  -3   9   2         10.29          4.80         3.31 o                         
  -2   9   2        152.66        168.48         6.78 o                         
  -1   9   2         88.59         82.45         5.07 o                         
   0   9   2         43.51         44.67         4.43 o                         
   1   9   2        119.65        113.51         5.76 o                         
   2   9   2        265.13        320.53         9.07 o                         
   3   9   2         77.92         72.58         5.76 o                         
  -3  10   2         97.55         95.10         6.19 o                         
  -2  10   2          0.13          3.95         4.06 o                         
  -1  10   2         28.02         23.70         4.48 o                         
   0  10   2         37.79         29.89         4.59 o                         
  -3 -10   3         34.56         35.65         4.59 o                         
  -1 -10   3          2.97          5.19         2.32 o                         
   0 -10   3         71.64         67.87         3.64 o                         
   1 -10   3        235.44        225.88         8.94 o                         
   2 -10   3        154.82        163.33         8.03 o                         
   3 -10   3          3.49          2.21         2.52 o                         
  -5  -9   3          0.81          3.90         3.84 o                         
  -4  -9   3        140.58        132.03         6.24 o                         
  -3  -9   3          4.90          7.63         3.47 o                         
  -2  -9   3         10.84          6.19         3.31 o                         
  -1  -9   3        223.59        214.75         7.20 o                         
   0  -9   3        323.48        311.16         4.85 o                         
   1  -9   3         60.93         53.42         3.20 o                         
   2  -9   3         11.22         10.93         2.50 o                         
   3  -9   3        191.10        201.18         5.30 o                         
   4  -9   3         14.70         18.21         4.62 o                         
   5  -9   3          5.41          3.92         3.00 o                         
  -6  -8   3        364.90        341.61         9.93 o                         
  -5  -8   3          2.61          4.32         3.20 o                         
  -4  -8   3         69.74         66.76         4.64 o                         
  -3  -8   3        163.02        165.49        16.86 o                         
  -2  -8   3        192.78        202.52        10.61 o                         
  -1  -8   3          1.02          2.35         2.88 o                         
   0  -8   3        231.32        223.29         3.90 o                         
   1  -8   3        357.72        330.22         5.85 o                         
   2  -8   3        221.62        211.25         7.10 o                         
   3  -8   3         83.48         83.94         3.47 o                         
   4  -8   3         20.88         21.94         2.81 o                         
   5  -8   3         63.07         69.08         3.56 o                         
   6  -8   3          0.16         -0.05         3.63 o                         
  -7  -7   3         16.55          9.45         3.74 o                         
  -6  -7   3         27.96         29.99         4.00 o                         
  -5  -7   3        302.94        311.15        38.16 o                         
  -4  -7   3        165.17        178.87        15.74 o                         
  -3  -7   3        124.35        129.95         5.07 o                         
  -2  -7   3         31.16         30.58         2.47 o                         
  -1  -7   3        670.19        638.50        10.14 o                         
   0  -7   3        385.36        379.93         5.66 o                         
   1  -7   3        167.16        146.04         3.89 o                         
   2  -7   3         79.95         71.67         4.32 o                         
   3  -7   3         88.00         97.52         3.58 o                         
   4  -7   3         57.74         63.12         4.08 o                         
   5  -7   3         62.18         71.30         4.75 o                         
   6  -7   3        190.97        215.61         8.01 o                         
  -8  -6   3          0.14         -1.23         3.52 o                         
  -7  -6   3        123.34        107.16         5.82 o                         
  -6  -6   3        107.06        112.30        10.38 o                         
  -5  -6   3         15.88         19.25         2.51 o                         
  -4  -6   3          0.98          3.68         2.94 o                         
  -3  -6   3        566.22        572.86        18.46 o                         
  -2  -6   3         96.20        101.36         5.36 o                         
  -1  -6   3        160.30        197.05         3.74 o                         
   0  -6   3        741.52        715.28         7.23 o                         
   1  -6   3          1.01          1.43         1.81 o                         
   2  -6   3        241.14        227.74         5.20 o                         
   3  -6   3         75.81         80.70         6.30 o                         
   4  -6   3        321.07        298.81         7.85 o                         
   5  -6   3         11.13          8.86         3.26 o                         
   6  -6   3         57.70         58.54         4.70 o                         
   7  -6   3         39.81         42.85         4.91 o                         
  -8  -5   3        149.46        146.31         4.85 o                         
  -7  -5   3         15.38         10.32         4.22 o                         
  -6  -5   3          2.94          2.94         2.24 o                         
  -5  -5   3        245.78        269.83         6.88 o                         
  -4  -5   3          5.40          2.62         2.56 o                         
  -3  -5   3         87.84         80.25         3.87 o                         
  -2  -5   3       1212.08       1139.56        60.68 o                         
  -1  -5   3        453.30        470.04         5.09 o                         
   0  -5   3        247.65        259.70         9.37 o                         
   1  -5   3        447.80        431.31         6.86 o                         
   2  -5   3        625.74        602.86         6.79 o                         
   3  -5   3        103.68        108.50         4.75 o                         
   4  -5   3        475.29        488.64         9.34 o                         
   5  -5   3         43.87         43.93         2.82 o                         
   6  -5   3         80.89         88.21         3.66 o                         
   7  -5   3         22.87         22.01         4.32 o                         
  -9  -4   3          3.77          3.37         2.92 o                         
  -8  -4   3         88.21         84.17         3.84 o                         
  -7  -4   3        255.79        253.18        17.29 o                         
  -6  -4   3          0.34          2.13         3.42 o                         
  -5  -4   3        104.75        116.34         4.96 o                         
  -4  -4   3       2827.55       2903.28        23.27 o                         
  -3  -4   3         24.15         25.74         1.97 o                         
  -2  -4   3         37.78         43.93         3.51 o                         
  -1  -4   3        538.24        522.84         7.42 o                         
   0  -4   3        220.86        207.91         8.30 o                         
   1  -4   3         15.32         18.82         1.58 o                         
   2  -4   3         40.74         37.78         2.94 o                         
   3  -4   3        328.38        345.88         7.15 o                         
   4  -4   3        579.88        587.92         7.06 o                         
   5  -4   3        198.09        184.88         4.39 o                         
   6  -4   3        191.05        186.90         4.66 o                         
   7  -4   3        192.37        205.04         7.52 o                         
   8  -4   3          3.61          1.97         3.63 o                         
  -9  -3   3        200.66        207.12         7.60 o                         
  -8  -3   3          7.66          3.33         2.78 o                         
  -7  -3   3          4.71          4.49         2.19 o                         
  -6  -3   3        682.67        708.57        11.10 o                         
  -5  -3   3         56.12         70.71         4.00 o                         
  -4  -3   3        189.62        207.55         5.34 o                         
  -3  -3   3        236.51        230.30         5.44 o                         
  -2  -3   3        808.26        834.25         7.74 o                         
  -1  -3   3        959.55        957.32         9.13 o                         
   0  -3   3        921.58        865.95         9.18 o                         
   1  -3   3        434.18        389.53         6.24 o                         
   2  -3   3        379.99        390.17         6.72 o                         
   3  -3   3         57.31         56.37         3.76 o                         
   4  -3   3        284.96        287.35         4.75 o                         
   5  -3   3        704.12        735.15         8.01 o                         
   6  -3   3        133.10        141.08         4.67 o                         
   7  -3   3         73.03         85.18         5.34 o                         
   8  -3   3         72.80         63.72         5.18 o                         
  -9  -2   3         74.14         62.96         3.56 o                         
  -8  -2   3        466.90        427.71        31.01 o                         
  -7  -2   3         53.49         48.67         4.43 o                         
  -6  -2   3         19.95         19.11         3.42 o                         
  -5  -2   3        523.51        578.72         9.02 o                         
  -4  -2   3       1122.28       1245.61        12.86 o                         
  -3  -2   3         72.15         77.94         2.75 o                         
  -2  -2   3          0.94          0.69         1.01 o                         
  -1  -2   3        710.86        612.03         6.51 o                         
   0  -2   3        638.69        607.33         6.99 o                         
   1  -2   3        215.74        220.73         4.48 o                         
   2  -2   3        104.12         73.59         3.10 o                         
   3  -2   3        234.28        205.59         3.59 o                         
   4  -2   3          7.84          8.95         1.53 o                         
   5  -2   3       1197.46       1201.26        12.31 o                         
   6  -2   3         17.69         16.39         2.37 o                         
   7  -2   3         37.49         37.14         4.22 o                         
   8  -2   3        116.44        136.04         6.62 o                         
  -9  -1   3         51.55         42.59         4.54 o                         
  -8  -1   3         18.71         21.57         3.15 o                         
  -7  -1   3         84.53         81.55         5.18 o                         
  -6  -1   3         11.06         13.18         3.52 o                         
  -5  -1   3          2.63          4.38         2.83 o                         
  -4  -1   3         19.26         24.64         1.15 o                         
  -3  -1   3       1007.41       1022.39        42.40 o                         
  -2  -1   3         90.15        107.89         3.39 o                         
  -1  -1   3          5.92          9.62         1.18 o                         
   0  -1   3       1398.88       1300.69        10.89 o                         
   1  -1   3       1333.95       1299.30        11.58 o                         
   2  -1   3         44.77         64.97         2.53 o                         
   3  -1   3       1853.47       1864.76        39.46 o                         
   4  -1   3        741.21        740.11        12.29 o                         
   5  -1   3         71.29         67.44         3.24 o                         
   6  -1   3         10.64         12.63         2.58 o                         
   7  -1   3         55.35         62.33         4.86 o                         
   8  -1   3         18.28         11.21         4.27 o                         
 -10   0   3          4.73          4.11         4.11 o                         
  -9   0   3         49.85         38.53         4.59 o                         
  -8   0   3        175.22        187.54         6.67 o                         
  -7   0   3          3.53          6.14         3.42 o                         
  -6   0   3          8.53         14.09         3.68 o                         
  -5   0   3       1265.18       1277.60        24.36 o                         
  -4   0   3        349.25        389.58         5.52 o                         
  -3   0   3       1026.45       1043.38         6.47 o                         
  -2   0   3        375.49        380.96         3.79 o                         
  -1   0   3        744.80        801.58        22.47 o                         
   0   0   3        267.79        302.97         4.75 o                         
   1   0   3       5597.47       5552.86       361.12 o                         
   2   0   3        478.48        491.24         7.77 o                         
   3   0   3         16.77         18.98         1.44 o                         
   4   0   3       1336.28       1343.74        34.60 o                         
   5   0   3        213.00        211.28         7.32 o                         
   6   0   3        316.77        337.61         6.24 o                         
   7   0   3          8.62          4.59         4.06 o                         
 -10   1   3         10.92         12.11         4.22 o                         
  -9   1   3          3.54          1.39         3.52 o                         
  -8   1   3          0.83         -1.17         3.26 o                         
  -7   1   3         17.00         17.29         3.36 o                         
  -6   1   3         12.34          9.71         3.04 o                         
  -5   1   3        257.86        260.30        12.33 o                         
  -4   1   3       1385.37       1373.00        15.82 o                         
  -3   1   3       1271.47       1406.71        39.36 o                         
  -2   1   3         10.31         10.02         1.24 o                         
  -1   1   3       3122.60       3337.02        78.69 o                         
   0   1   3       3369.45       3435.35       103.69 o                         
   1   1   3        724.73        805.37        47.90 o                         
   2   1   3        569.96        584.50        20.24 o                         
   3   1   3        297.88        278.33        16.27 o                         
   4   1   3         96.54        102.96         5.38 o                         
   5   1   3        122.12        129.45         3.34 o                         
   6   1   3        282.26        305.69         8.11 o                         
   7   1   3         57.74         74.34         5.39 o                         
  -9   2   3         56.86         57.48         4.70 o                         
  -8   2   3         27.73         34.74         4.11 o                         
  -7   2   3        164.10        168.91         6.14 o                         
  -6   2   3        915.36        896.12         7.81 o                         
  -5   2   3         34.11         36.29         2.59 o                         
  -4   2   3         72.43         86.89         2.31 o                         
  -3   2   3       1848.33       1779.11       107.94 o                         
  -2   2   3        468.98        406.09        19.29 o                         
  -1   2   3         56.57         52.21         5.87 o                         
   0   2   3       2354.62       2609.82        48.57 o                         
   1   2   3       1317.19       1421.37       110.85 o                         
   2   2   3        209.61        200.43        19.05 o                         
   3   2   3         12.50         12.63         1.81 o                         
   4   2   3         18.33         19.40         3.58 o                         
   5   2   3         18.27         17.82         3.42 o                         
   6   2   3         28.75         27.96         4.06 o                         
   7   2   3        111.21        122.64         6.40 o                         
  -9   3   3         16.98         15.53         3.84 o                         
  -8   3   3        264.31        262.89         8.17 o                         
  -7   3   3        435.74        420.97         9.39 o                         
  -6   3   3        134.23        132.84         5.04 o                         
  -5   3   3        233.67        221.09         3.96 o                         
  -4   3   3        655.66        666.76        10.38 o                         
  -3   3   3         43.51         45.87         1.90 o                         
  -2   3   3        133.65        122.27         2.40 o                         
  -1   3   3          1.20          1.28         1.27 o                         
   0   3   3         49.66         48.59         2.02 o                         
   1   3   3         39.28         36.45         1.94 o                         
   2   3   3        739.93        737.14        25.00 o                         
   3   3   3         31.02         30.63         2.16 o                         
   4   3   3        429.10        393.08        45.82 o                         
   5   3   3        845.34        870.70        13.61 o                         
   6   3   3        332.02        314.39         8.75 o                         
   7   3   3          2.76          3.52         3.74 o                         
  -9   4   3          0.96          1.71         3.90 o                         
  -8   4   3          0.46          1.33         3.47 o                         
  -7   4   3        402.68        403.68         9.45 o                         
  -6   4   3         42.44         42.60         2.70 o                         
  -5   4   3          4.36          4.59         1.82 o                         
  -4   4   3        445.09        433.24        18.23 o                         
  -3   4   3         33.51         27.25         3.36 o                         
  -2   4   3        141.48        152.87         2.85 o                         
  -1   4   3        317.51        349.46        11.44 o                         
   0   4   3        416.67        452.18        31.43 o                         
   1   4   3          7.23          5.19         1.56 o                         
   2   4   3        102.72        104.13         6.88 o                         
   3   4   3         72.36         61.41         7.87 o                         
   4   4   3         97.53         91.91         4.96 o                         
   5   4   3         84.38         99.96         5.39 o                         
   6   4   3         88.20         91.74         5.66 o                         
   7   4   3        220.16        215.87         8.49 o                         
  -9   5   3         18.53         23.91         4.64 o                         
  -8   5   3         60.03         59.56         5.18 o                         
  -7   5   3        122.47        120.21         5.63 o                         
  -6   5   3         44.66         49.11         2.88 o                         
  -5   5   3          0.51          4.03         1.92 o                         
  -4   5   3         74.64         79.71         2.83 o                         
  -3   5   3         18.26         14.57         1.92 o                         
  -2   5   3        629.51        679.04        33.07 o                         
  -1   5   3        335.74        357.74        22.39 o                         
   0   5   3        138.05        150.96        10.81 o                         
   1   5   3        562.09        578.29        21.80 o                         
   2   5   3        662.92        686.63        37.92 o                         
   3   5   3          2.76          2.48         1.91 o                         
   4   5   3        329.56        326.88         8.65 o                         
   5   5   3        395.79        407.95        10.19 o                         
   6   5   3         52.23         53.26         4.96 o                         
  -8   6   3         92.99         88.00         5.76 o                         
  -7   6   3         19.04         15.80         3.47 o                         
  -6   6   3          9.95         11.04         2.43 o                         
  -5   6   3         40.33         36.11         2.52 o                         
  -4   6   3         88.23         84.16         2.99 o                         
  -3   6   3        330.77        337.98         7.90 o                         
  -2   6   3         43.79         43.12         3.74 o                         
  -1   6   3        833.16        857.77       100.95 o                         
   0   6   3        117.55        133.78         8.17 o                         
   1   6   3          9.01         12.53         3.44 o                         
   2   6   3        184.31        174.24        20.23 o                         
   3   6   3        255.97        282.46        10.67 o                         
   4   6   3         67.48         61.21         4.70 o                         
   5   6   3         10.79         10.78         3.95 o                         
  -7   7   3          3.44          4.48         2.66 o                         
  -6   7   3        167.33        177.37         8.43 o                         
  -5   7   3         21.01         20.63         2.83 o                         
  -4   7   3         25.89         26.15         3.47 o                         
  -3   7   3        455.60        436.55         9.50 o                         
  -2   7   3        108.79         97.82         4.80 o                         
  -1   7   3         76.50         74.88         4.22 o                         
   0   7   3         52.78         55.77         8.33 o                         
   1   7   3        284.91        304.54        27.08 o                         
   2   7   3         39.98         44.22         2.73 o                         
   3   7   3         67.66         68.95         5.02 o                         
   4   7   3        133.03        144.04         6.72 o                         
  -6   8   3         10.21          9.55         3.79 o                         
  -5   8   3        192.40        215.55         7.85 o                         
  -4   8   3         72.22         68.95         4.80 o                         
  -3   8   3          0.72          2.62         3.15 o                         
  -2   8   3        194.45        186.31         6.72 o                         
  -1   8   3         90.47         82.08         4.91 o                         
   0   8   3          8.92          4.80         2.28 o                         
   1   8   3          0.27          0.95         2.19 o                         
   2   8   3          1.88          2.17         2.20 o                         
   3   8   3         16.25         13.24         3.68 o                         
  -5   9   3          7.08         10.19         4.32 o                         
  -4   9   3         14.48         17.29         3.84 o                         
  -3   9   3          8.62          8.43         3.36 o                         
  -2   9   3         49.26         50.86         4.75 o                         
  -1   9   3         11.20          9.13         3.36 o                         
   0   9   3         90.07         79.14         5.07 o                         
   1   9   3         41.48         42.48         4.38 o                         
   2   9   3          4.36          8.81         4.22 o                         
  -3 -10   4         63.21         59.67         5.23 o                         
  -1 -10   4          8.17         14.20         3.17 o                         
   0 -10   4        238.91        228.77         5.62 o                         
   1 -10   4          1.83         -0.64         2.64 o                         
   2 -10   4          0.39          0.82         2.56 o                         
  -5  -9   4         12.43          7.74         3.95 o                         
  -4  -9   4         20.91         27.80         4.43 o                         
  -3  -9   4         40.69         31.95         2.96 o                         
  -2  -9   4        237.07        267.32         7.95 o                         
  -1  -9   4         94.98         87.30         3.62 o                         
   0  -9   4         25.26         23.69         3.55 o                         
   1  -9   4         37.90         39.13         2.87 o                         
   2  -9   4        114.85        122.15         4.38 o                         
   3  -9   4          1.05          0.55         5.12 o                         
   4  -9   4         26.50         27.48         4.64 o                         
  -6  -8   4          0.35          0.05         3.84 o                         
  -5  -8   4         18.37         17.18         4.00 o                         
  -4  -8   4        278.43        298.11         8.01 o                         
  -3  -8   4         53.04         52.89         4.38 o                         
  -2  -8   4         19.91         15.59         1.89 o                         
  -1  -8   4        667.54        629.60         7.66 o                         
   0  -8   4         89.79         82.19         3.28 o                         
   1  -8   4         22.08         22.65         2.51 o                         
   2  -8   4         90.05         95.19         5.04 o                         
   3  -8   4        246.30        260.17         5.74 o                         
   4  -8   4          3.95          1.87         3.47 o                         
   5  -8   4          0.32          1.44         3.95 o                         
  -7  -7   4         47.98         43.44         4.91 o                         
  -6  -7   4        276.75        271.69        30.74 o                         
  -5  -7   4          1.79          4.48         3.63 o                         
  -4  -7   4         14.49         13.29         3.20 o                         
  -3  -7   4        371.68        404.74         8.54 o                         
  -2  -7   4         47.51         51.47         2.65 o                         
  -1  -7   4          1.43         -2.24         1.64 o                         
   0  -7   4         48.75         49.70         2.74 o                         
   1  -7   4        366.52        358.75        17.40 o                         
   2  -7   4          4.27          6.83         2.19 o                         
   3  -7   4        150.32        156.42         6.14 o                         
   4  -7   4        157.18        163.57         6.51 o                         
   5  -7   4         26.25         30.10         4.16 o                         
   6  -7   4         57.80         57.80         5.50 o                         
  -8  -6   4        118.00        106.98         4.51 o                         
  -7  -6   4         21.89         24.71         4.88 o                         
  -6  -6   4         64.73         69.27         4.75 o                         
  -5  -6   4        902.25        949.26        13.50 o                         
  -4  -6   4        237.36        228.95         6.56 o                         
  -3  -6   4         10.58          9.14         1.92 o                         
  -2  -6   4        241.79        234.28         4.34 o                         
  -1  -6   4        500.89        470.84        15.34 o                         
   0  -6   4          7.64         11.22         1.84 o                         
   1  -6   4         18.62         18.37         2.08 o                         
   2  -6   4         20.07         21.51         2.99 o                         
   3  -6   4         11.45         15.37         3.10 o                         
   4  -6   4         55.02         50.38         4.27 o                         
   5  -6   4        200.65        187.75         6.99 o                         
   6  -6   4         54.47         56.52         5.18 o                         
  -8  -5   4         15.32         18.66         4.03 o                         
  -7  -5   4        196.19        216.51         7.31 o                         
  -6  -5   4          3.84          7.79         3.47 o                         
  -5  -5   4         88.32        101.83         5.12 o                         
  -4  -5   4          2.06          3.79         2.94 o                         
  -3  -5   4         34.47         32.57         2.00 o                         
  -2  -5   4         39.68         49.86         2.25 o                         
  -1  -5   4        285.85        278.21         5.87 o                         
   0  -5   4        532.13        481.22         8.06 o                         
   1  -5   4         52.09         55.08         3.47 o                         
   2  -5   4        262.04        270.47         6.78 o                         
   3  -5   4        586.76        537.90         9.87 o                         
   4  -5   4        320.49        334.08         8.11 o                         
   5  -5   4          3.18          3.74         3.26 o                         
   6  -5   4         10.32         22.25         3.90 o                         
   7  -5   4         72.08         77.49         5.66 o                         
  -9  -4   4        149.62        142.46        15.02 o                         
  -8  -4   4         42.97         41.07         3.26 o                         
  -7  -4   4          2.52          8.86         3.20 o                         
  -6  -4   4          2.85          0.91         3.42 o                         
  -5  -4   4        526.23        550.97         9.77 o                         
  -4  -4   4        126.74        146.34         5.12 o                         
  -3  -4   4         56.73         51.52         2.21 o                         
  -2  -4   4        534.85        504.99         6.99 o                         
  -1  -4   4          0.93          1.23         1.76 o                         
   0  -4   4         99.49         96.65         3.63 o                         
   1  -4   4        524.61        478.23         7.95 o                         
   2  -4   4        700.78        776.67        10.83 o                         
   3  -4   4          0.78          1.87         2.83 o                         
   4  -4   4       1055.08       1066.88        14.14 o                         
   5  -4   4        480.00        461.37         9.71 o                         
   6  -4   4         31.75         33.94         4.11 o                         
   7  -4   4         74.72         73.01         5.28 o                         
  -9  -3   4          0.37          3.00         2.77 o                         
  -8  -3   4         22.45         27.50         7.23 o                         
  -7  -3   4         55.16         58.28         4.64 o                         
  -6  -3   4         38.37         44.14         4.27 o                         
  -5  -3   4        437.64        484.85         8.81 o                         
  -4  -3   4       1414.24       1458.47        37.30 o                         
  -3  -3   4         78.79         89.93         4.80 o                         
  -2  -3   4        315.63        356.90        12.73 o                         
  -1  -3   4       1192.05       1175.33        11.21 o                         
   0  -3   4        909.60        903.95        10.14 o                         
   1  -3   4         73.68         75.25         3.31 o                         
   2  -3   4       1139.01       1092.34        12.54 o                         
   3  -3   4        399.93        419.85         8.01 o                         
   4  -3   4         83.74         88.75         4.43 o                         
   5  -3   4         93.67         96.14         3.79 o                         
   6  -3   4         41.49         40.25         3.26 o                         
   7  -3   4          2.70          4.59         3.63 o                         
  -9  -2   4         63.19         52.70         7.18 o                         
  -8  -2   4          0.24          6.24         3.95 o                         
  -7  -2   4          6.83         11.85         3.36 o                         
  -6  -2   4        541.30        562.18         9.93 o                         
  -5  -2   4        146.77        176.44         5.71 o                         
  -4  -2   4        615.54        658.19         4.95 o                         
  -3  -2   4       1919.65       1945.05        81.57 o                         
  -2  -2   4        285.61        278.07        12.57 o                         
  -1  -2   4         14.61         18.47         1.81 o                         
   0  -2   4       1886.89       1785.59        15.05 o                         
   1  -2   4       1458.05       1482.09        13.98 o                         
   2  -2   4        313.93        332.59         6.51 o                         
   3  -2   4        275.53        245.49         5.98 o                         
   4  -2   4        293.80        297.05         6.99 o                         
   5  -2   4         46.59         42.15         2.91 o                         
   6  -2   4          4.13          0.32         2.12 o                         
   7  -2   4         92.33         93.39         5.55 o                         
  -9  -1   4         95.85         99.26         5.87 o                         
  -8  -1   4        217.97        212.03         7.26 o                         
  -7  -1   4          9.05         10.46         3.79 o                         
  -6  -1   4        398.09        363.38         8.11 o                         
  -5  -1   4        278.15        246.03         6.14 o                         
  -4  -1   4        362.70        407.06        10.25 o                         
  -3  -1   4        123.37        131.81         3.87 o                         
  -2  -1   4          1.63          8.05         1.31 o                         
  -1  -1   4        127.38        132.24        12.38 o                         
   0  -1   4         16.78         14.41         2.08 o                         
   1  -1   4       1983.06       1972.97        16.60 o                         
   2  -1   4        142.68        108.23         4.00 o                         
   3  -1   4         50.78         51.76         2.45 o                         
   4  -1   4         48.86         45.67         2.10 o                         
   5  -1   4        127.75        121.49         4.80 o                         
   6  -1   4        138.36        146.15         4.18 o                         
 -10   0   4          3.37         -0.59         4.06 o                         
  -9   0   4          0.75          2.56         3.36 o                         
  -8   0   4         39.71         38.10         4.06 o                         
  -7   0   4        220.16        236.42         7.26 o                         
  -6   0   4        261.77        242.77         6.72 o                         
  -5   0   4         27.20         31.39         1.74 o                         
  -4   0   4        668.45        691.79        26.31 o                         
  -3   0   4        735.79        738.04         9.18 o                         
  -2   0   4       1312.13       1484.18        22.12 o                         
  -1   0   4        558.94        616.14         5.74 o                         
   1   0   4        291.81        302.65         5.71 o                         
   2   0   4        114.83        127.04        11.15 o                         
   3   0   4        617.23        627.43        38.29 o                         
   4   0   4          4.98          6.14         1.74 o                         
   5   0   4         11.21          9.74         2.93 o                         
   6   0   4        555.90        583.53        11.10 o                         
 -10   1   4          0.26         -3.10         3.58 o                         
  -9   1   4         20.48         17.77         3.74 o                         
  -8   1   4         59.43         66.66         4.75 o                         
  -7   1   4        242.78        208.14         6.67 o                         
  -6   1   4        272.42        249.87         6.83 o                         
  -5   1   4        487.96        512.27         5.30 o                         
  -4   1   4          8.71         17.20         1.60 o                         
  -3   1   4        611.21        556.49        14.04 o                         
  -2   1   4        174.46        174.35         3.47 o                         
  -1   1   4         14.83         19.77         1.34 o                         
   0   1   4        722.59        800.74        10.73 o                         
   1   1   4        565.86        523.27         7.74 o                         
   2   1   4         97.11        102.88         9.42 o                         
   3   1   4        189.98        179.80        13.48 o                         
   4   1   4        510.89        492.93        74.18 o                         
   5   1   4       1344.83       1322.34        88.14 o                         
   6   1   4         92.99         87.26         5.55 o                         
   7   1   4         36.96         44.62         5.50 o                         
  -9   2   4          5.82         10.41         3.74 o                         
  -8   2   4        144.86        136.84         6.14 o                         
  -7   2   4        518.69        516.55        10.14 o                         
  -6   2   4        146.73        142.89         3.41 o                         
  -5   2   4        358.31        327.83         4.53 o                         
  -4   2   4         76.15         68.24         3.26 o                         
  -3   2   4          3.42          0.24         1.55 o                         
  -2   2   4       3254.32       3100.89       179.08 o                         
  -1   2   4       2514.09       2461.66        15.74 o                         
   0   2   4        416.74        429.39        34.24 o                         
   1   2   4         54.53         70.17         6.38 o                         
   2   2   4        853.55        873.06        87.68 o                         
   3   2   4         95.44         96.46        11.93 o                         
   4   2   4          4.69          2.62         2.04 o                         
   5   2   4         12.67         18.68         3.68 o                         
   6   2   4         81.17         87.42         5.71 o                         
   7   2   4         21.22         20.76         5.02 o                         
  -9   3   4         91.31         78.98         5.44 o                         
  -7   3   4        760.31        679.32        11.79 o                         
  -6   3   4          9.88         10.28         1.97 o                         
  -5   3   4         19.09         18.51         2.72 o                         
  -4   3   4         96.48         86.22         2.64 o                         
  -3   3   4        290.12        277.78        21.85 o                         
  -2   3   4        196.60        182.50        21.96 o                         
  -1   3   4        554.50        546.01        35.33 o                         
   0   3   4         23.41         20.21         3.66 o                         
   1   3   4        908.70        958.51        53.69 o                         
   2   3   4         50.26         71.35         5.15 o                         
   3   3   4         58.86         56.09         9.34 o                         
   4   3   4        757.82        691.52        97.24 o                         
   5   3   4         39.21         47.76         4.80 o                         
   6   3   4         17.46         15.21         4.70 o                         
  -9   4   4         60.98         63.40         5.39 o                         
  -8   4   4         18.19         14.09         3.90 o                         
  -7   4   4         20.15         22.25         3.74 o                         
  -6   4   4        116.93        112.36         3.45 o                         
  -5   4   4         76.08         77.53         2.92 o                         
  -4   4   4        191.70        173.33        21.24 o                         
  -3   4   4         22.82         26.34         1.94 o                         
  -2   4   4        489.22        490.57        14.17 o                         
  -1   4   4        575.89        613.05        38.69 o                         
   0   4   4        271.70        281.63        13.26 o                         
   1   4   4        165.53        175.98        17.42 o                         
   2   4   4        362.81        354.63        55.37 o                         
   3   4   4          3.27          2.71         1.96 o                         
   4   4   4         21.42         21.36         2.44 o                         
   5   4   4        193.52        219.98         7.85 o                         
   6   4   4         42.94         39.81         5.55 o                         
  -9   5   4          0.98          3.74         4.22 o                         
  -8   5   4          8.39         13.77         4.00 o                         
  -7   5   4          2.09          1.74         2.48 o                         
  -6   5   4        116.71        114.75         8.11 o                         
  -5   5   4        118.17        114.43        10.22 o                         
  -4   5   4        104.04        110.82         4.88 o                         
  -3   5   4        438.30        442.96         8.70 o                         
  -2   5   4         26.06         25.46         2.99 o                         
  -1   5   4        354.69        386.11        36.82 o                         
   0   5   4        327.30        369.06        13.64 o                         
   1   5   4          8.06         11.06         2.08 o                         
   2   5   4         99.62        106.84         3.52 o                         
   3   5   4        479.24        446.59        24.58 o                         
   4   5   4         31.26         26.10         4.11 o                         
   5   5   4         35.42         43.50         5.12 o                         
  -8   6   4          0.41          1.01         3.95 o                         
  -7   6   4          4.76          9.02         2.57 o                         
  -6   6   4        196.74        201.37        13.66 o                         
  -5   6   4         60.39         54.59         2.81 o                         
  -4   6   4         23.45         19.00         3.15 o                         
  -2   6   4        578.44        550.33        10.25 o                         
  -1   6   4         19.04         22.94         2.36 o                         
   0   6   4        162.35        172.51        13.72 o                         
   1   6   4        236.60        248.12        28.47 o                         
   2   6   4         54.88         56.57         7.77 o                         
   3   6   4         74.63         73.75        15.08 o                         
   4   6   4         28.35         37.30         4.75 o                         
   5   6   4         34.77         36.45         5.02 o                         
  -7   7   4         47.97         48.19         6.30 o                         
  -6   7   4          0.67          1.12         3.31 o                         
  -5   7   4        256.28        257.29         7.95 o                         
  -4   7   4         89.01         96.92         5.23 o                         
  -3   7   4         15.40         19.91         3.42 o                         
  -2   7   4        208.30        202.43         6.78 o                         
  -1   7   4         35.53         43.19         6.64 o                         
   0   7   4         56.21         51.26        11.58 o                         
   1   7   4          7.48         11.10         2.32 o                         
   2   7   4         49.60         51.59        12.35 o                         
   3   7   4        139.47        153.59         7.15 o                         
   4   7   4          0.50          2.88         4.32 o                         
  -6   8   4         40.72         42.43         4.86 o                         
  -5   8   4         49.99         46.32         4.38 o                         
  -4   8   4         46.92         44.99         4.32 o                         
  -2   8   4         30.91         31.06         3.84 o                         
  -1   8   4          7.80          8.70         2.94 o                         
   0   8   4         22.59         25.57         2.74 o                         
   1   8   4         32.62         35.81         5.36 o                         
   2   8   4          1.63          0.18         2.54 o                         
  -4   9   4         29.78         25.56         4.38 o                         
  -3   9   4          2.68         -1.81         3.26 o                         
  -2   9   4          8.97         13.98         3.84 o                         
  -1   9   4         93.33         89.02         5.55 o                         
   0   9   4          2.76          0.75         3.63 o                         
   1   9   4          0.30          0.50         2.93 o                         
  -3 -10   5          0.21         -5.65         4.14 o                         
  -2 -10   5        109.00        119.60         6.72 o                         
  -1 -10   5        106.55        110.59         5.63 o                         
   0 -10   5         48.56         43.54         3.41 o                         
   1 -10   5          5.71          3.52         3.58 o                         
  -5  -9   5         32.12         37.94         4.91 o                         
  -4  -9   5        124.64        120.72         6.24 o                         
  -3  -9   5          5.35          3.63         3.79 o                         
  -2  -9   5         32.63         29.51         4.27 o                         
  -1  -9   5        123.16        132.41         6.14 o                         
   0  -9   5         41.84         38.16         4.43 o                         
   1  -9   5          0.39         -0.53         3.15 o                         
   2  -9   5         48.51         54.76         4.96 o                         
   3  -9   5        129.33        131.82         6.67 o                         
  -6  -8   5        173.85        177.72         7.47 o                         
  -5  -8   5          8.93         11.53         4.22 o                         
  -4  -8   5          0.20          0.37         3.26 o                         
  -3  -8   5        172.49        179.64         6.67 o                         
  -2  -8   5        283.75        263.04        34.50 o                         
  -1  -8   5         76.61         60.63         4.27 o                         
   0  -8   5        112.21        115.06         5.39 o                         
   1  -8   5         21.97         27.80         3.74 o                         
   2  -8   5         40.33         42.05         4.38 o                         
   3  -8   5         87.55         88.86         5.66 o                         
   4  -8   5         52.02         54.22         5.18 o                         
  -7  -7   5         22.00         18.08         3.16 o                         
  -6  -7   5          6.90          4.59         4.11 o                         
  -5  -7   5        114.21        126.22         5.98 o                         
  -4  -7   5         66.96         75.57         4.70 o                         
  -3  -7   5          0.25         -0.96         2.83 o                         
  -2  -7   5        135.64        143.87         5.07 o                         
  -1  -7   5        135.31        129.26         5.18 o                         
   0  -7   5         94.49         90.78         4.70 o                         
   1  -7   5         53.32         44.88         3.74 o                         
   2  -7   5        491.55        481.06        10.30 o                         
   3  -7   5        285.02        282.53         8.27 o                         
   4  -7   5          0.39         -3.84         3.52 o                         
   5  -7   5        163.32        183.37         7.74 o                         
  -8  -6   5          1.41          2.20         3.31 o                         
  -7  -6   5         39.24         43.98         4.80 o                         
  -6  -6   5         40.46         43.60         4.70 o                         
  -5  -6   5        301.64        320.16         8.17 o                         
  -4  -6   5        191.37        207.82         6.51 o                         
  -3  -6   5        252.90        264.23         7.20 o                         
  -2  -6   5        116.15        124.67         3.43 o                         
  -1  -6   5          2.68          4.54         2.45 o                         
   0  -6   5        236.29        230.60         6.30 o                         
   1  -6   5         79.18         81.33         4.38 o                         
   2  -6   5        127.19        124.29         5.39 o                         
   3  -6   5        202.07        203.33         6.83 o                         
   4  -6   5        386.95        384.36         9.61 o                         
   5  -6   5          8.86          7.36         3.95 o                         
   6  -6   5          8.58         13.82         4.27 o                         
  -8  -5   5         22.26         22.57         4.38 o                         
  -7  -5   5         19.09         17.61         3.79 o                         
  -6  -5   5          5.73          4.91         3.31 o                         
  -5  -5   5        501.32        523.91        10.14 o                         
  -4  -5   5          0.88          2.56         2.88 o                         
  -3  -5   5         22.63         26.53         2.14 o                         
  -2  -5   5        673.23        664.92        45.84 o                         
  -1  -5   5        197.18        193.94         5.28 o                         
   0  -5   5         61.03         56.20         3.52 o                         
   1  -5   5        745.57        727.09        11.05 o                         
   2  -5   5         92.45         92.43         4.70 o                         
   3  -5   5         10.43         10.14         2.94 o                         
   4  -5   5        434.56        442.53         9.87 o                         
   5  -5   5          2.86          3.15         3.68 o                         
   6  -5   5          0.29         -0.48         3.90 o                         
  -9  -4   5          1.76          3.82         2.94 o                         
  -8  -4   5         31.14         40.93         4.80 o                         
  -7  -4   5         38.85         43.07         4.43 o                         
  -6  -4   5          1.37          2.56         3.20 o                         
  -5  -4   5          9.14         13.72         3.79 o                         
  -4  -4   5        565.25        582.14         9.71 o                         
  -3  -4   5        226.07        240.74         3.82 o                         
  -2  -4   5        262.13        291.57         4.31 o                         
  -1  -4   5        542.13        495.47         7.85 o                         
   0  -4   5        759.43        749.29        10.25 o                         
   1  -4   5        310.50        322.82         7.10 o                         
   2  -4   5        767.25        714.23        11.05 o                         
   3  -4   5        297.26        321.60         7.85 o                         
   4  -4   5         39.12         39.12         3.90 o                         
   5  -4   5         34.03         34.53         4.22 o                         
   6  -4   5        206.85        199.65         7.31 o                         
  -9  -3   5        106.73        103.48         6.51 o                         
  -8  -3   5          8.13          6.24         3.52 o                         
  -7  -3   5         31.52         32.87         4.00 o                         
  -6  -3   5       1042.08       1068.00        14.57 o                         
  -5  -3   5        322.09        332.06         7.74 o                         
  -4  -3   5        415.68        435.19         9.39 o                         
  -3  -3   5        598.09        587.05         5.65 o                         
  -2  -3   5         35.80         47.36         3.68 o                         
  -1  -3   5          2.67          2.24         2.13 o                         
   0  -3   5       2113.88       2062.57        18.20 o                         
   1  -3   5        354.82        332.27         6.88 o                         
   2  -3   5          1.57         -0.69         2.78 o                         
   3  -3   5          7.90         10.89         3.20 o                         
   4  -3   5        265.43        246.99         7.04 o                         
   5  -3   5        358.24        336.49         8.49 o                         
   6  -3   5          2.36          1.71         3.04 o                         
  -9  -2   5          9.96         21.29         4.75 o                         
  -8  -2   5         68.22         58.38         4.80 o                         
  -7  -2   5        229.69        233.22         7.42 o                         
  -6  -2   5        146.05        153.97         5.87 o                         
  -5  -2   5        193.45        197.68         6.08 o                         
  -4  -2   5        664.17        699.87        27.64 o                         
  -3  -2   5         10.47         17.45         2.00 o                         
  -2  -2   5        976.35       1011.65        25.75 o                         
  -1  -2   5       1165.85       1196.51        12.06 o                         
   0  -2   5        695.66        716.15         9.39 o                         
   1  -2   5          6.88          7.20         2.29 o                         
   2  -2   5        494.02        461.95         8.38 o                         
   3  -2   5         46.80         48.78         3.63 o                         
   4  -2   5        378.78        359.54         8.11 o                         
   5  -2   5        638.68        664.11        11.58 o                         
   6  -2   5        103.34        109.99         5.87 o                         
  -9  -1   5         67.02         53.90         4.96 o                         
  -8  -1   5        189.96        193.41         7.20 o                         
  -7  -1   5        768.78        749.50        12.49 o                         
  -6  -1   5        106.48        124.72         5.39 o                         
  -5  -1   5         12.94         10.41         3.10 o                         
  -4  -1   5        790.65        789.87         6.45 o                         
  -3  -1   5        117.38         96.49         2.41 o                         
  -2  -1   5         14.22         18.15         1.57 o                         
  -1  -1   5         11.82          9.57         1.51 o                         
   0  -1   5        874.91        841.67        10.25 o                         
   1  -1   5          1.00         -2.29         2.24 o                         
   2  -1   5        418.57        404.53         7.74 o                         
   3  -1   5        307.61        285.84         6.94 o                         
   4  -1   5        196.61        200.61         6.14 o                         
   5  -1   5         90.06         91.83         3.54 o                         
 -10   0   5         27.32         22.57         4.59 o                         
  -9   0   5         74.89         66.28         5.18 o                         
  -8   0   5        267.60        261.72         8.11 o                         
  -7   0   5         10.29          9.29         3.79 o                         
  -6   0   5          1.89          2.24         3.10 o                         
  -5   0   5          3.35          2.72         1.92 o                         
  -4   0   5        200.70        225.55         7.26 o                         
  -3   0   5        233.23        235.07         3.55 o                         
  -2   0   5        923.86        947.60         7.13 o                         
  -1   0   5         84.23         93.90         2.36 o                         
   0   0   5        153.19        183.32         4.91 o                         
   1   0   5       1857.60       1787.99        16.86 o                         
   2   0   5        768.40        763.70        10.73 o                         
   3   0   5         12.81         13.32         2.22 o                         
   4   0   5        164.63        175.70         7.74 o                         
   5   0   5        199.70        204.85         4.86 o                         
   6   0   5         76.17         79.79         5.55 o                         
  -9   1   5          0.31         -2.99         3.42 o                         
  -8   1   5        395.18        337.87         8.97 o                         
  -7   1   5         40.55         46.16         4.06 o                         
  -6   1   5         37.07         37.62         3.84 o                         
  -5   1   5        259.98        265.06         5.44 o                         
  -4   1   5        269.48        258.87         3.92 o                         
  -3   1   5        516.45        505.56        13.53 o                         
  -2   1   5        238.01        243.03         3.54 o                         
  -1   1   5        294.54        309.32         4.27 o                         
   0   1   5        229.06        228.81         6.19 o                         
   1   1   5         68.49         76.42         3.74 o                         
   2   1   5        266.47        287.64        23.64 o                         
   3   1   5        391.72        396.89        39.84 o                         
   4   1   5        465.03        421.66        44.06 o                         
   5   1   5        104.88        118.15         8.97 o                         
   6   1   5        472.29        485.81        11.05 o                         
  -9   2   5          0.24         -1.12         3.47 o                         
  -8   2   5          5.06          2.72         2.88 o                         
  -7   2   5         12.68         11.21         2.99 o                         
  -6   2   5        141.91        136.48        11.85 o                         
  -5   2   5         57.91         57.75         3.23 o                         
  -4   2   5          4.89          4.27         1.71 o                         
  -3   2   5       1684.81       1811.31        32.95 o                         
  -2   2   5       1890.83       1901.88        86.67 o                         
  -1   2   5        161.03        159.14         2.78 o                         
   0   2   5        327.93        339.58         6.83 o                         
   1   2   5        862.99        874.70        70.29 o                         
   2   2   5         58.64         58.13         2.82 o                         
   3   2   5          2.28          2.35         3.31 o                         
   4   2   5        347.22        321.24        34.80 o                         
   5   2   5          9.72         13.50         4.11 o                         
   6   2   5          7.89         -0.32         4.38 o                         
  -9   3   5         56.56         49.85         4.64 o                         
  -8   3   5         91.91         82.35         5.18 o                         
  -7   3   5         93.55        105.40         5.12 o                         
  -6   3   5          3.39          4.35         3.95 o                         
  -5   3   5         98.27         95.26         4.72 o                         
  -4   3   5        350.04        342.64        15.80 o                         
  -3   3   5         11.73         12.10         1.76 o                         
  -2   3   5        987.88        912.25       112.42 o                         
  -1   3   5        401.33        421.13         7.90 o                         
   0   3   5          0.68         -2.04         1.90 o                         
   1   3   5        155.13        171.72        12.75 o                         
   2   3   5        724.68        748.58        66.87 o                         
   3   3   5         34.65         29.73         2.59 o                         
   4   3   5         34.37         22.62         6.32 o                         
   5   3   5         85.52         98.68         6.08 o                         
   6   3   5          3.61          8.91         4.70 o                         
  -9   4   5         35.04         34.42         4.75 o                         
  -8   4   5          0.39         -0.59         3.26 o                         
  -7   4   5        235.35        224.52         7.15 o                         
  -6   4   5        161.35        158.35         4.88 o                         
  -5   4   5          6.88          6.73         1.91 o                         
  -4   4   5        458.24        444.86        31.11 o                         
  -3   4   5        158.03        148.42         5.18 o                         
  -2   4   5          4.00          4.16         2.83 o                         
  -1   4   5          1.63          1.55         2.72 o                         
   0   4   5        225.79        235.02        22.20 o                         
   1   4   5         22.97         20.89         2.30 o                         
   2   4   5          0.91          3.22         2.19 o                         
   3   4   5        195.23        184.42        21.80 o                         
   4   4   5         67.31         63.69         7.52 o                         
   5   4   5         29.27         25.24         4.91 o                         
  -8   5   5          8.63          5.02         3.90 o                         
  -7   5   5          1.80          1.73         4.48 o                         
  -6   5   5        224.25        218.48         9.77 o                         
  -5   5   5        120.56        111.44         3.47 o                         
  -4   5   5          0.93          1.76         2.62 o                         
  -3   5   5        190.14        169.82         5.82 o                         
  -2   5   5        480.25        484.00         9.45 o                         
  -1   5   5         18.38         21.29         2.41 o                         
   0   5   5          0.40          3.46         2.08 o                         
   1   5   5         15.01         17.81         2.33 o                         
   2   5   5         39.30         41.26         6.96 o                         
   3   5   5         32.51         30.44         2.81 o                         
   4   5   5         38.50         34.69         5.02 o                         
   5   5   5         36.84         37.84         5.60 o                         
  -8   6   5         33.82         34.80         4.91 o                         
  -7   6   5         28.86         25.32         2.92 o                         
  -6   6   5          7.25         11.05         3.26 o                         
  -5   6   5         22.51         26.20         3.58 o                         
  -4   6   5         37.55         39.01         3.58 o                         
  -3   6   5        130.02        145.48         5.87 o                         
  -2   6   5          0.29          0.37         2.29 o                         
  -1   6   5         70.67         69.91        15.21 o                         
   0   6   5        137.72        149.50        13.85 o                         
   1   6   5          8.72          9.28         2.28 o                         
   2   6   5        181.69        175.87        19.24 o                         
   3   6   5        269.84        265.52        41.65 o                         
   4   6   5          8.70          9.34         4.22 o                         
  -7   7   5         15.78         10.89         4.06 o                         
  -6   7   5        136.83        157.33         6.83 o                         
  -5   7   5         87.43         78.93         5.18 o                         
  -4   7   5         18.62         15.26         3.42 o                         
  -2   7   5         20.97         19.59         3.42 o                         
  -1   7   5         27.23         33.02         6.11 o                         
   0   7   5         44.62         45.83         6.38 o                         
   1   7   5         69.65         79.22        15.16 o                         
   2   7   5         24.95         27.54         9.53 o                         
   3   7   5         20.56         21.08         5.18 o                         
  -5   8   5         52.47         55.61         4.75 o                         
  -4   8   5         36.22         31.91         4.38 o                         
  -3   8   5         25.27         30.10         4.22 o                         
  -2   8   5          0.89          2.45         3.31 o                         
  -1   8   5         67.12         77.54         5.34 o                         
   0   8   5          0.34         -3.42         2.52 o                         
   1   8   5         74.67         87.61        16.84 o                         
  -2   9   5         14.46         18.79         4.32 o                         
  -1 -10   6         37.97         44.71         3.78 o                         
   0 -10   6         34.29         36.82         5.07 o                         
  -4  -9   6          3.55          1.97         4.27 o                         
  -3  -9   6         20.69         23.27         4.32 o                         
  -2  -9   6        115.75        125.68         6.19 o                         
  -1  -9   6          0.23          2.29         3.63 o                         
   0  -9   6          4.34          0.91         3.47 o                         
   1  -9   6         20.31         19.11         4.11 o                         
   2  -9   6         68.19         75.36         5.76 o                         
  -6  -8   6         28.27         30.58         5.44 o                         
  -5  -8   6         88.34         85.39         5.39 o                         
  -4  -8   6         65.06         78.98         5.55 o                         
  -3  -8   6         29.98         31.43         4.27 o                         
  -2  -8   6         97.93         91.67         7.04 o                         
  -1  -8   6        137.87        130.59         5.66 o                         
   0  -8   6         98.41         96.70         5.28 o                         
   1  -8   6          8.03          6.78         3.42 o                         
   2  -8   6        180.11        186.95         7.36 o                         
   3  -8   6        176.62        198.58         8.06 o                         
   4  -8   6         14.23         15.42         4.43 o                         
  -7  -7   6          0.62         -2.67         4.27 o                         
  -6  -7   6        178.75        201.04         7.69 o                         
  -5  -7   6         82.82         86.83         5.39 o                         
  -4  -7   6         42.84         40.35         4.43 o                         
  -3  -7   6        382.96        364.66         9.07 o                         
  -2  -7   6        105.93         93.69         6.00 o                         
  -1  -7   6          1.15          2.08         2.67 o                         
   0  -7   6        334.60        355.65         8.59 o                         
   1  -7   6        422.08        397.27         9.39 o                         
   2  -7   6          8.15          6.83         3.36 o                         
   3  -7   6        157.68        169.12         6.99 o                         
   4  -7   6        113.70        110.90         6.24 o                         
  -8  -6   6         90.46        113.51         6.67 o                         
  -7  -6   6          1.61         -4.32         4.00 o                         
  -6  -6   6        196.05        191.70         7.31 o                         
  -5  -6   6        338.49        351.00         8.97 o                         
  -4  -6   6        133.73        145.11         5.92 o                         
  -3  -6   6          3.51         -0.48         2.06 o                         
  -2  -6   6         31.66         39.40         3.20 o                         
  -1  -6   6        171.36        173.77         5.66 o                         
   0  -6   6         15.60         19.96         3.10 o                         
   1  -6   6        566.06        497.12        10.03 o                         
   2  -6   6         86.21         79.31         4.86 o                         
   3  -6   6          1.98          4.11         3.42 o                         
   4  -6   6          5.64          5.34         3.42 o                         
   5  -6   6        102.56        102.79         6.19 o                         
  -8  -5   6          1.31         -4.32         3.63 o                         
  -7  -5   6        234.83        237.59         8.06 o                         
  -6  -5   6        372.61        382.38         9.61 o                         
  -5  -5   6         62.36         66.55         4.86 o                         
  -4  -5   6        533.44        545.42        10.35 o                         
  -3  -5   6         60.43         65.44         3.18 o                         
  -2  -5   6        129.49        133.25         3.56 o                         
  -1  -5   6        630.73        606.21         9.87 o                         
   0  -5   6        241.53        247.09         6.62 o                         
   1  -5   6        226.73        220.09         6.62 o                         
   2  -5   6         93.51        100.55         5.12 o                         
   3  -5   6        177.02        176.44         6.51 o                         
   4  -5   6         21.41         18.52         3.63 o                         
   5  -5   6          6.03          9.66         3.63 o                         
  -9  -4   6         60.23         67.62         5.82 o                         
  -8  -4   6         40.42         39.71         4.75 o                         
  -7  -4   6        100.20        106.04         5.98 o                         
  -6  -4   6          1.41          1.07         3.31 o                         
  -5  -4   6         11.76         13.24         3.90 o                         
  -4  -4   6         51.84         47.02         3.84 o                         
  -3  -4   6        147.61        141.25         3.38 o                         
  -2  -4   6        215.34        240.68        11.50 o                         
  -1  -4   6         28.79         26.84         3.20 o                         
   0  -4   6        372.55        365.09         7.74 o                         
   1  -4   6        644.44        607.86        10.35 o                         
   2  -4   6        303.47        314.87         7.95 o                         
   3  -4   6         30.80         30.90         3.58 o                         
   4  -4   6        110.81        117.14         5.50 o                         
   5  -4   6        299.07        303.98         8.75 o                         
   6  -4   6          0.36         -1.92         3.63 o                         
  -9  -3   6         40.42         41.41         5.12 o                         
  -8  -3   6        219.57        225.80         7.85 o                         
  -7  -3   6        271.89        276.71         8.11 o                         
  -6  -3   6        106.43        119.17         5.66 o                         
  -4  -3   6        416.37        432.66        15.00 o                         
  -3  -3   6         80.26        103.13         5.42 o                         
  -2  -3   6         26.36         22.37         2.06 o                         
  -1  -3   6        426.36        376.30         7.10 o                         
   0  -3   6        371.50        359.17         7.42 o                         
   1  -3   6         27.80         31.97         3.47 o                         
   2  -3   6        576.53        561.75        10.09 o                         
   3  -3   6        201.70        189.78         6.35 o                         
   4  -3   6         73.24         58.76         4.32 o                         
   5  -3   6        287.91        295.34         8.54 o                         
   6  -3   6        251.74        281.94         8.91 o                         
  -9  -2   6         28.86         36.88         5.12 o                         
  -8  -2   6          4.12          1.12         3.47 o                         
  -7  -2   6        240.57        234.87         7.52 o                         
  -6  -2   6         43.75         45.26         4.32 o                         
  -5  -2   6          2.28          3.15         3.42 o                         
  -4  -2   6        250.59        237.08         3.92 o                         
  -3  -2   6        867.64        896.55        26.71 o                         
  -2  -2   6        411.16        452.21        11.15 o                         
  -1  -2   6          2.36          3.40         1.68 o                         
   0  -2   6        936.06        875.29        11.47 o                         
   1  -2   6        588.04        570.13         9.61 o                         
   2  -2   6          0.57          1.97         2.83 o                         
   3  -2   6         51.87         52.78         3.95 o                         
   4  -2   6        537.47        569.33        10.94 o                         
   5  -2   6         29.39         31.54         4.22 o                         
   6  -2   6          6.04          8.81         4.11 o                         
  -9  -1   6        154.37        155.19         7.20 o                         
  -8  -1   6        187.83        159.57         6.72 o                         
  -7  -1   6         32.71         37.04         4.06 o                         
  -6  -1   6        197.30        203.76         6.62 o                         
  -5  -1   6        110.33        105.51         5.02 o                         
  -4  -1   6        188.48        200.35         3.64 o                         
  -3  -1   6        232.67        274.63        10.01 o                         
  -2  -1   6        687.23        717.16         7.71 o                         
  -1  -1   6        453.96        472.94        11.05 o                         
   0  -1   6         40.14         45.31         3.31 o                         
   1  -1   6        269.42        267.75         6.62 o                         
   2  -1   6        298.85        270.84         7.04 o                         
   3  -1   6          1.00         -3.58         2.78 o                         
   4  -1   6          6.11          7.36         3.15 o                         
   5  -1   6        203.22        226.92         7.47 o                         
  -9   0   6          3.29          9.13         3.52 o                         
  -8   0   6        178.09        176.70         7.04 o                         
  -7   0   6          7.18          9.34         3.36 o                         
  -6   0   6         49.19         53.90         4.22 o                         
  -5   0   6         76.85         66.40         2.54 o                         
  -4   0   6        322.86        330.58         4.63 o                         
  -3   0   6        715.23        814.19         7.44 o                         
  -2   0   6         49.47         56.94         3.12 o                         
  -1   0   6        213.84        221.98        11.21 o                         
   0   0   6        466.57        480.68         7.20 o                         
   1   0   6        125.22        130.70         5.07 o                         
   2   0   6         23.54         27.38         3.42 o                         
   3   0   6        393.48        365.79         8.33 o                         
   4   0   6          4.20          1.60         3.36 o                         
   5   0   6          6.75          4.04         2.75 o                         
   6   0   6         69.46         64.63         5.82 o                         
  -9   1   6          5.21          5.92         3.63 o                         
  -8   1   6         28.91         28.93         3.95 o                         
  -7   1   6          0.66          5.92         3.52 o                         
  -6   1   6        113.36        116.13         5.39 o                         
  -5   1   6        173.15        180.77         3.81 o                         
  -4   1   6         32.67         34.37         2.29 o                         
  -3   1   6        561.15        599.21        13.05 o                         
  -2   1   6        954.74        987.35         7.85 o                         
  -1   1   6         40.53         44.53         4.80 o                         
   0   1   6         68.95         79.85         2.46 o                         
   1   1   6       1217.15       1172.02        14.30 o                         
   2   1   6         46.43         54.60         4.11 o                         
   3   1   6         20.23         19.12         2.53 o                         
   4   1   6        184.19        191.63        10.35 o                         
   5   1   6        172.58        184.20        11.10 o                         
   6   1   6          6.06          1.55         4.48 o                         
  -9   2   6          7.01          4.00         3.58 o                         
  -8   2   6         46.14         37.20         4.00 o                         
  -7   2   6        238.39        218.22         6.99 o                         
  -6   2   6         15.67         18.03         3.47 o                         
  -5   2   6        647.64        635.80         6.94 o                         
  -4   2   6        420.15        428.09         8.14 o                         
  -3   2   6          8.96         10.85         1.84 o                         
  -2   2   6        649.11        677.72        10.97 o                         
  -1   2   6        230.32        231.24         6.19 o                         
   0   2   6          1.65          0.96         2.51 o                         
   1   2   6         10.06         14.25         3.10 o                         
   2   2   6        139.24        140.67        10.89 o                         
   3   2   6        254.43        245.93        34.69 o                         
   4   2   6        132.33        125.60        20.17 o                         
   5   2   6         64.93         60.25         5.18 o                         
  -9   3   6          9.74         11.85         3.74 o                         
  -8   3   6         47.68         47.66         4.48 o                         
  -7   3   6        323.59        307.03         8.22 o                         
  -6   3   6         91.14         82.27         3.11 o                         
  -5   3   6          2.72          2.83         1.88 o                         
  -4   3   6        259.95        262.44        11.77 o                         
  -3   3   6       1080.87       1036.25        13.24 o                         
  -2   3   6        506.17        509.13         9.23 o                         
  -1   3   6         41.41         52.09         3.84 o                         
   0   3   6        111.43        115.97         4.96 o                         
   1   3   6         87.94         87.56         6.62 o                         
   2   3   6         77.63         85.47        12.62 o                         
   3   3   6         42.21         39.45         7.36 o                         
   4   3   6         21.87         21.27         2.79 o                         
   5   3   6        123.16        139.08         7.26 o                         
  -9   4   6        196.71        188.92         7.79 o                         
  -8   4   6         49.81         48.24         4.64 o                         
  -7   4   6         29.01         27.00         3.79 o                         
  -6   4   6        227.45        217.38         7.10 o                         
  -5   4   6         64.08         57.39         4.59 o                         
  -4   4   6         61.29         59.83         4.00 o                         
  -3   4   6         12.03         14.68         2.83 o                         
  -2   4   6        110.12        109.24         4.96 o                         
  -1   4   6         12.59          9.82         3.10 o                         
   0   4   6          3.67          8.59         2.88 o                         
   1   4   6         52.13         55.32         5.02 o                         
   2   4   6        568.62        545.37        65.40 o                         
   3   4   6          6.31          4.19         2.39 o                         
   4   4   6         14.77         12.73         2.77 o                         
  -8   5   6          0.30         -0.96         4.06 o                         
  -7   5   6         30.01         29.31         2.85 o                         
  -6   5   6        238.49        243.95         7.36 o                         
  -5   5   6         18.27         11.47         3.26 o                         
  -4   5   6         74.51         73.75         4.43 o                         
  -3   5   6         63.12         53.37         4.00 o                         
  -2   5   6         56.42         50.91         3.90 o                         
  -1   5   6        154.17        141.85         5.66 o                         
   0   5   6        107.34        121.75        10.86 o                         
   1   5   6         36.15         39.85         3.47 o                         
   2   5   6         81.99         89.58         8.19 o                         
   3   5   6        114.97        117.57        12.62 o                         
   4   5   6         13.50         16.17         4.96 o                         
  -7   6   6          2.47         -0.43         3.74 o                         
  -6   6   6         45.61         54.33         4.70 o                         
  -5   6   6         18.62         19.00         3.47 o                         
  -4   6   6         16.12         14.46         3.04 o                         
  -3   6   6          0.29          0.91         2.62 o                         
  -2   6   6        110.91        116.77         5.44 o                         
  -1   6   6         21.96         20.12         3.20 o                         
   0   6   6         90.73         98.95         8.51 o                         
   1   6   6        250.59        287.12        24.20 o                         
   2   6   6          9.47          8.65         2.56 o                         
   3   6   6         32.50         33.30         3.37 o                         
  -6   7   6          0.67         -0.16         3.58 o                         
  -5   7   6         68.03         81.97         5.39 o                         
  -4   7   6         18.38         22.04         3.58 o                         
  -3   7   6         17.42         14.89         3.63 o                         
  -2   7   6        297.96        297.63         8.81 o                         
  -1   7   6        149.15        159.94         6.72 o                         
   0   7   6         10.30          9.63         2.70 o                         
   1   7   6         88.43         86.96         5.34 o                         
   2   7   6         29.84         31.04         3.41 o                         
  -4   8   6         13.34         10.30         3.79 o                         
  -3   8   6         13.95         14.25         3.74 o                         
  -2   8   6         49.37         50.59         5.07 o                         
  -1   8   6         19.36         26.26         4.27 o                         
   0   8   6         68.42         69.57         9.98 o                         
  -4  -9   7         93.44        101.35         6.72 o                         
  -3  -9   7         34.73         36.40         4.96 o                         
  -2  -9   7         10.75         14.04         4.00 o                         
  -1  -9   7        102.97        109.19         6.24 o                         
   0  -9   7         25.66         21.88         4.22 o                         
   1  -9   7         11.70         15.05         4.70 o                         
  -5  -8   7          0.82          4.54         3.58 o                         
  -4  -8   7          0.37          2.19         4.00 o                         
  -3  -8   7         85.80        100.01         5.76 o                         
  -2  -8   7          0.40         -1.13         4.83 o                         
  -1  -8   7          0.24         -1.97         3.42 o                         
   0  -8   7        254.84        260.33         8.33 o                         
   1  -8   7        115.58        124.03         6.35 o                         
   2  -8   7          0.31         -6.67         3.95 o                         
  -6  -7   7         38.14         32.18         5.07 o                         
  -5  -7   7        139.34        148.90         6.51 o                         
  -4  -7   7        101.79         99.26         5.55 o                         
  -3  -7   7          1.23          7.95         3.36 o                         
  -2  -7   7        262.40        244.35         5.25 o                         
  -1  -7   7        305.33        296.57         8.06 o                         
   0  -7   7         40.33         39.12         4.32 o                         
   1  -7   7          0.68          3.20         3.63 o                         
   2  -7   7        155.50        166.72         6.99 o                         
   3  -7   7         46.20         44.19         4.75 o                         
  -7  -6   7        243.04        232.10         8.54 o                         
  -6  -6   7          0.45          4.16         4.22 o                         
  -5  -6   7          0.27          1.01         3.31 o                         
  -4  -6   7        141.52        141.32         6.14 o                         
  -3  -6   7         24.51         23.48         4.00 o                         
  -2  -6   7          0.89         -0.31         2.17 o                         
  -1  -6   7         27.48         27.48         3.42 o                         
   0  -6   7        724.48        731.94        12.33 o                         
   1  -6   7        138.95        142.87         6.08 o                         
   2  -6   7          3.62          4.91         3.26 o                         
   3  -6   7        162.50        167.42         7.04 o                         
   4  -6   7        105.50        111.22         6.51 o                         
  -7  -5   7         17.15         15.48         4.43 o                         
  -6  -5   7         85.93         98.46         5.98 o                         
  -5  -5   7        429.52        410.99         9.66 o                         
  -4  -5   7          0.26         -0.59         3.42 o                         
  -3  -5   7          8.05          6.73         2.01 o                         
  -2  -5   7        396.20        397.93         5.99 o                         
  -1  -5   7         46.40         43.07         3.63 o                         
   0  -5   7         58.13         58.65         4.11 o                         
   1  -5   7        119.83        110.58         5.28 o                         
   2  -5   7         11.85         18.68         3.63 o                         
   3  -5   7          8.38         13.72         3.36 o                         
   4  -5   7        199.40        188.07         7.31 o                         
  -8  -4   7        116.03        116.61         6.56 o                         
  -7  -4   7         37.01         41.25         4.75 o                         
  -6  -4   7        131.13        130.43         6.19 o                         
  -5  -4   7          3.86         -1.76         3.20 o                         
  -4  -4   7        241.56        259.26         7.36 o                         
  -3  -4   7         99.57        108.93         3.32 o                         
  -2  -4   7          1.37          1.90         2.00 o                         
  -1  -4   7        695.24        637.54        10.35 o                         
   0  -4   7         72.67         70.66         4.22 o                         
   1  -4   7          5.49          8.70         2.83 o                         
   2  -4   7        140.00        131.77         5.76 o                         
   3  -4   7        111.44        109.56         5.50 o                         
   4  -4   7         47.52         40.51         4.27 o                         
   5  -4   7          0.32         -1.23         3.58 o                         
  -9  -3   7         85.91         81.07         5.92 o                         
  -8  -3   7          0.34         -2.35         3.36 o                         
  -7  -3   7          0.28         -1.07         3.58 o                         
  -6  -3   7         34.54         35.81         4.11 o                         
  -5  -3   7         12.33         13.08         3.84 o                         
  -4  -3   7         36.99         37.34         2.47 o                         
  -3  -3   7        630.66        645.43        20.84 o                         
  -2  -3   7         27.44         26.33         3.52 o                         
  -1  -3   7         43.66         51.72         2.60 o                         
   1  -3   7       1030.21        951.23        13.56 o                         
   2  -3   7        136.28        142.49         5.82 o                         
   3  -3   7          4.27          0.59         3.10 o                         
   4  -3   7        322.06        323.36         9.02 o                         
   5  -3   7         92.22        105.46         6.35 o                         
  -9  -2   7         47.55         40.40         5.23 o                         
  -8  -2   7         57.83         57.21         5.18 o                         
  -7  -2   7         15.39         16.44         3.74 o                         
  -6  -2   7        116.82        128.67         5.92 o                         
  -5  -2   7        401.79        396.53         8.86 o                         
  -4  -2   7        411.21        429.41        17.34 o                         
  -3  -2   7          8.04         16.13         2.35 o                         
  -2  -2   7        367.12        361.13         5.25 o                         
  -1  -2   7        575.57        558.52        32.26 o                         
   0  -2   7         31.14         36.18         3.63 o                         
   1  -2   7          4.25          5.50         2.83 o                         
   2  -2   7        429.21        414.40         9.18 o                         
   3  -2   7         48.24         47.76         4.22 o                         
   4  -2   7         26.09         25.40         3.84 o                         
   5  -2   7        321.41        315.89         9.29 o                         
  -9  -1   7          1.78          2.13         4.22 o                         
  -8  -1   7         16.03         15.26         4.11 o                         
  -7  -1   7        177.45        181.13         6.88 o                         
  -6  -1   7         91.95         98.46         5.23 o                         
  -5  -1   7         12.67          7.85         3.58 o                         
  -4  -1   7        487.21        521.16        12.62 o                         
  -3  -1   7       1393.21       1465.05        42.24 o                         
  -2  -1   7        429.96        465.71        10.97 o                         
  -1  -1   7          8.19          4.63         1.87 o                         
   0  -1   7        768.24        758.52        11.47 o                         
   1  -1   7         30.99         34.80         3.79 o                         
   2  -1   7         13.27         12.11         3.26 o                         
   3  -1   7        225.54        215.45         7.04 o                         
   4  -1   7          8.82          8.33         3.79 o                         
   5  -1   7          0.26         -3.10         3.79 o                         
  -9   0   7        123.90        116.45         6.78 o                         
  -8   0   7        120.65        120.88         6.40 o                         
  -7   0   7          0.33         -0.21         3.58 o                         
  -6   0   7        181.08        175.15         6.30 o                         
  -5   0   7        378.49        357.64         5.30 o                         
  -4   0   7          0.31         -0.75         1.95 o                         
  -3   0   7        215.56        216.62        17.34 o                         
  -2   0   7        683.99        693.79        38.75 o                         
  -1   0   7        311.79        317.27        21.56 o                         
   0   0   7          3.88          2.81         2.07 o                         
   1   0   7        184.18        188.66         6.30 o                         
   2   0   7          6.37          4.06         2.83 o                         
   3   0   7         94.14         80.59         5.02 o                         
   4   0   7         60.73         64.52         5.07 o                         
   5   0   7         26.85         21.29         4.54 o                         
  -9   1   7          7.37          4.91         3.79 o                         
  -8   1   7         62.55         60.79         5.07 o                         
  -7   1   7         85.41         93.39         5.18 o                         
  -6   1   7         17.29         21.03         3.36 o                         
  -5   1   7         35.12         36.38         2.44 o                         
  -4   1   7        263.92        272.42         4.64 o                         
  -3   1   7        112.00        113.32         3.19 o                         
  -2   1   7          0.59          1.60         3.63 o                         
  -1   1   7         51.52         57.69         3.84 o                         
   0   1   7         71.51         73.54         4.32 o                         
   1   1   7        228.11        229.54         6.78 o                         
   2   1   7        277.73        230.66         6.94 o                         
   3   1   7        176.93        159.57         6.30 o                         
   4   1   7          3.58          5.82         3.42 o                         
   5   1   7          0.85          3.58         3.74 o                         
  -9   2   7          8.45          2.35         3.63 o                         
  -8   2   7          5.73          8.49         3.36 o                         
  -7   2   7        156.21        166.24         6.40 o                         
  -6   2   7        375.30        364.88        10.57 o                         
  -5   2   7         45.00         51.62         4.91 o                         
  -4   2   7         65.92         67.38         3.02 o                         
  -3   2   7         64.33         65.10         2.75 o                         
  -2   2   7         96.88        102.79         4.80 o                         
  -1   2   7         73.67         80.21         4.48 o                         
   0   2   7         23.70         29.30         3.47 o                         
   1   2   7        252.47        234.93         6.94 o                         
   2   2   7        145.69        112.61         5.12 o                         
   3   2   7         65.53         67.72         4.43 o                         
   4   2   7        379.52        358.07        16.62 o                         
  -9   3   7          2.55         -0.37         3.47 o                         
  -8   3   7          6.35          5.28         3.36 o                         
  -7   3   7         87.54         82.19         4.91 o                         
  -6   3   7        101.10         88.89         3.66 o                         
  -5   3   7         46.11         49.37         2.58 o                         
  -4   3   7        115.66        117.78         4.91 o                         
  -3   3   7         45.32         50.43         3.95 o                         
  -2   3   7        158.82        144.31         5.55 o                         
  -1   3   7        835.78        833.82        12.86 o                         
   0   3   7          2.59          5.34         2.62 o                         
   1   3   7         48.26         49.90         4.11 o                         
   2   3   7        530.79        441.03         9.98 o                         
   3   3   7         17.94         16.27         3.04 o                         
   4   3   7         21.73         24.53         3.07 o                         
  -8   4   7         37.35         36.29         4.43 o                         
  -7   4   7        112.13         99.75         5.28 o                         
  -6   4   7         34.59         30.42         3.63 o                         
  -5   4   7          0.37          3.52         2.45 o                         
  -4   4   7         16.69         21.45         2.99 o                         
  -3   4   7         18.43         15.32         3.10 o                         
  -2   4   7         14.05         15.05         2.83 o                         
  -1   4   7        116.02        127.07         5.50 o                         
   0   4   7        361.73        360.02         8.86 o                         
   1   4   7         22.29         17.82         3.42 o                         
   2   4   7         27.74         32.77         6.03 o                         
   3   4   7         84.62         83.88        10.62 o                         
  -7   5   7         10.89         11.47         3.79 o                         
  -6   5   7         40.36         47.28         4.38 o                         
  -5   5   7        102.09         92.86         5.12 o                         
  -4   5   7         39.45         36.88         3.79 o                         
  -3   5   7          2.18          3.63         2.88 o                         
  -2   5   7        340.24        350.79         9.07 o                         
  -1   5   7          8.47          9.13         2.94 o                         
   0   5   7         56.16         50.54         4.32 o                         
   1   5   7        111.66        112.03        12.84 o                         
   2   5   7          2.56          0.73         2.66 o                         
   3   5   7         12.53          9.27         4.30 o                         
  -7   6   7          5.23          3.10         3.84 o                         
  -6   6   7          0.14          2.94         3.52 o                         
  -5   6   7         39.54         47.34         4.80 o                         
  -4   6   7         22.90         20.92         3.74 o                         
  -3   6   7         17.53         22.73         3.74 o                         
  -2   6   7        216.94        229.00         7.74 o                         
  -1   6   7         87.51         87.15         5.23 o                         
   0   6   7          8.21          8.17         3.63 o                         
   1   6   7          1.64          1.39         2.60 o                         
  -5   7   7          0.35         -0.37         3.58 o                         
  -4   7   7         15.56         18.84         4.06 o                         
  -3   7   7        132.33        141.96         6.78 o                         
  -2   7   7         11.61         12.75         3.68 o                         
  -1   7   7         27.64         26.31         4.22 o                         
   0   7   7         67.01         61.32         5.39 o                         
  -5  -8   8         68.83         75.25         5.92 o                         
  -4  -8   8         16.89         26.90         4.59 o                         
  -3  -8   8         20.65          8.54         3.90 o                         
  -2  -8   8         19.17         20.28         3.28 o                         
  -1  -8   8        108.10        100.12         5.98 o                         
   0  -8   8         36.19         33.94         4.80 o                         
   1  -8   8         19.30         18.09         4.64 o                         
  -6  -7   8          1.84          2.94         4.32 o                         
  -5  -7   8          0.16          1.87         3.68 o                         
  -4  -7   8         16.82         19.00         4.22 o                         
  -3  -7   8        222.88        207.55         7.74 o                         
  -2  -7   8         62.56         59.29         3.39 o                         
  -1  -7   8          9.86          4.27         3.68 o                         
   0  -7   8        270.67        285.79         8.59 o                         
   1  -7   8        127.43        128.35         6.72 o                         
   2  -7   8          0.33         -2.99         4.16 o                         
  -7  -6   8         13.70          7.47         4.80 o                         
  -6  -6   8         21.06         26.36         4.96 o                         
  -5  -6   8        175.64        179.37         7.10 o                         
  -4  -6   8         45.48         34.37         4.64 o                         
  -3  -6   8          7.12          4.06         3.68 o                         
  -2  -6   8        272.77        268.29         5.54 o                         
  -1  -6   8        259.11        246.45         7.52 o                         
   0  -6   8          0.47         -1.17         3.31 o                         
   1  -6   8        228.12        222.17         7.63 o                         
   2  -6   8        163.19        161.28         6.99 o                         
   3  -6   8          5.41          8.01         3.90 o                         
  -7  -5   8         56.14         57.85         5.39 o                         
  -6  -5   8         10.83         12.65         4.48 o                         
  -5  -5   8          3.34          1.49         3.31 o                         
  -4  -5   8        379.84        396.69         9.61 o                         
  -3  -5   8         35.38         40.45         2.78 o                         
  -2  -5   8         14.47         11.84         2.32 o                         
  -1  -5   8        330.71        296.89         7.85 o                         
   0  -5   8        248.01        242.18         7.42 o                         
   1  -5   8         26.30         27.86         4.06 o                         
   2  -5   8          1.03         -5.02         3.20 o                         
   4  -5   8         71.60         71.94         5.39 o                         
  -8  -4   8          3.80          6.99         4.16 o                         
  -7  -4   8         30.44         27.32         4.38 o                         
  -6  -4   8        217.08        240.85         8.22 o                         
  -5  -4   8         85.30         92.38         5.55 o                         
  -4  -4   8         14.88         17.18         3.52 o                         
  -3  -4   8        300.09        304.86         8.91 o                         
  -2  -4   8        510.87        508.10         6.92 o                         
  -1  -4   8         12.75         10.40         2.33 o                         
   0  -4   8         71.18         75.89         4.59 o                         
   1  -4   8         94.16         84.91         5.07 o                         
   2  -4   8          4.79          3.31         3.36 o                         
   3  -4   8          4.00         -1.12         3.04 o                         
  -8  -3   8         64.40         57.32         5.44 o                         
  -7  -3   8          1.74         -2.29         3.68 o                         
  -6  -3   8        215.77        218.22         7.63 o                         
  -5  -3   8         48.26         49.95         4.38 o                         
  -4  -3   8        335.50        343.80         7.26 o                         
  -3  -3   8         82.14         85.66         3.23 o                         
  -2  -3   8         77.07         80.33         4.03 o                         
  -1  -3   8        169.11        159.87         6.78 o                         
   0  -3   8        168.75        167.10         6.03 o                         
   1  -3   8        127.46        124.40         5.60 o                         
   3  -3   8         66.35         67.19         5.02 o                         
   4  -3   8          0.45         -1.23         3.74 o                         
  -9  -2   8         75.75         63.19         5.92 o                         
  -8  -2   8          7.65         12.75         3.90 o                         
  -7  -2   8        160.05        152.69         6.78 o                         
  -6  -2   8        327.00        316.63         8.70 o                         
  -5  -2   8         40.94         30.95         3.95 o                         
  -4  -2   8         79.93         87.22         3.18 o                         
  -3  -2   8        646.65        637.39        21.00 o                         
  -2  -2   8         21.13         28.85         2.39 o                         
  -1  -2   8         65.83         69.27         3.98 o                         
   0  -2   8        433.26        416.27         9.07 o                         
   1  -2   8         40.80         51.39         4.22 o                         
   2  -2   8         60.59         52.14         4.38 o                         
   3  -2   8        234.76        216.57         7.47 o                         
   4  -2   8        208.74        223.45         8.17 o                         
  -9  -1   8         36.92         38.69         5.28 o                         
  -8  -1   8         42.12         43.28         4.75 o                         
  -7  -1   8          7.62          4.86         3.68 o                         
  -6  -1   8        216.09        210.96         7.15 o                         
  -5  -1   8        253.27        249.39         7.26 o                         
  -4  -1   8         53.18         57.92         4.35 o                         
  -3  -1   8        300.68        311.85         5.15 o                         
  -2  -1   8         95.12        110.62         5.04 o                         
  -1  -1   8          8.40         11.10         2.80 o                         
   0  -1   8         69.77         76.41         5.87 o                         
   1  -1   8        115.43        123.71         5.60 o                         
   2  -1   8        373.01        335.42         8.86 o                         
   3  -1   8          0.24         -1.92         3.47 o                         
   4  -1   8          4.79          5.60         4.06 o                         
  -9   0   8          2.64          5.66         4.11 o                         
  -8   0   8         74.34         79.31         5.50 o                         
  -7   0   8        187.83        189.08         7.04 o                         
  -6   0   8         84.08         78.93         5.07 o                         
  -5   0   8         13.51         15.05         2.36 o                         
  -4   0   8        225.36        233.59        13.10 o                         
  -3   0   8         19.66         17.72         2.30 o                         
  -2   0   8         11.94         13.10         2.23 o                         
  -1   0   8        109.43        108.66         5.02 o                         
   0   0   8         99.95         87.36         4.86 o                         
   1   0   8          2.61          4.27         2.99 o                         
   2   0   8        102.21         92.06         5.23 o                         
   3   0   8        125.85        123.17         6.24 o                         
   4   0   8         14.36         15.00         4.38 o                         
  -9   1   8          0.81          1.44         3.47 o                         
  -8   1   8         32.17         24.76         4.54 o                         
  -7   1   8         54.29         53.90         4.86 o                         
  -6   1   8         46.31         53.37         4.32 o                         
  -5   1   8          0.51          3.50         2.10 o                         
  -4   1   8          0.31          2.42         2.12 o                         
  -3   1   8         11.92         10.48         2.11 o                         
  -2   1   8        232.82        238.72         6.78 o                         
  -1   1   8         30.99         27.00         3.47 o                         
   0   1   8         27.80         32.13         3.47 o                         
   1   1   8        710.65        642.77        11.90 o                         
   2   1   8          4.87          2.13         3.31 o                         
   3   1   8          0.25          2.94         3.52 o                         
   4   1   8         58.38         52.03         5.12 o                         
  -8   2   8         51.33         51.98         4.59 o                         
  -7   2   8         72.70         64.74         5.34 o                         
  -6   2   8          1.43          0.32         3.52 o                         
  -5   2   8         29.31         29.81         2.56 o                         
  -4   2   8         40.77         39.01         3.47 o                         
  -3   2   8         70.11         70.87         4.32 o                         
  -2   2   8        295.72        278.69         7.52 o                         
  -1   2   8        498.66        473.91         9.98 o                         
   0   2   8          2.43          2.88         2.72 o                         
   1   2   8        152.83        121.04         5.76 o                         
   2   2   8        167.51        159.89         6.51 o                         
   3   2   8         36.33         33.73         4.43 o                         
  -8   3   8          1.23          1.39         3.31 o                         
  -7   3   8         87.72         80.48         4.96 o                         
  -6   3   8         72.20         80.96         4.64 o                         
  -5   3   8          7.69         10.51         2.78 o                         
  -4   3   8         16.48         21.88         3.10 o                         
  -3   3   8        290.50        304.31         8.01 o                         
  -2   3   8        127.36        126.11         5.44 o                         
  -1   3   8         73.51         80.32         4.80 o                         
   0   3   8        150.18        160.96         6.46 o                         
   1   3   8          0.64          1.39         2.88 o                         
   2   3   8          2.01         -1.55         2.99 o                         
   3   3   8        143.22        124.40         6.51 o                         
  -6   4   8         27.63         37.94         4.11 o                         
  -5   4   8         87.60         76.64         4.91 o                         
  -4   4   8          6.19          6.19         3.10 o                         
  -3   4   8        418.72        385.96         9.39 o                         
  -2   4   8        348.75        325.97         8.81 o                         
  -1   4   8         35.53         34.42         3.79 o                         
   0   4   8         16.59          9.50         3.42 o                         
   1   4   8         29.36         32.71         4.16 o                         
   2   4   8         70.91         65.43         5.18 o                         
  -6   5   8         24.65         26.42         4.00 o                         
  -5   5   8         39.45         43.71         4.27 o                         
  -4   5   8         19.35         20.07         3.58 o                         
  -3   5   8          0.73          3.10         2.94 o                         
  -2   5   8         19.73         12.54         3.52 o                         
  -1   5   8         66.33         71.73         4.96 o                         
   0   5   8         71.13         73.17         5.12 o                         
   1   5   8          6.81          7.10         3.79 o                         
  -5   6   8         13.02         15.37         3.79 o                         
  -4   6   8          8.83         12.33         3.74 o                         
  -3   6   8         66.61         76.37         5.44 o                         
  -2   6   8         39.32         36.02         4.27 o                         
  -1   6   8          1.04          3.58         3.58 o                         
   0   6   8          0.24         -3.42         3.68 o                         
  -3  -8   9        148.00        155.03         7.69 o                         
  -2  -8   9         28.28         23.59         4.86 o                         
  -1  -8   9          2.49          1.11         8.65 o                         
  -5  -7   9         83.68         81.07         5.98 o                         
  -4  -7   9         33.56         31.97         4.96 o                         
  -3  -7   9          1.68          0.00         4.11 o                         
  -2  -7   9        140.74        132.92         8.22 o                         
  -1  -7   9        166.49        172.19         5.17 o                         
   0  -7   9          7.81         12.01         3.95 o                         
   1  -7   9         21.40         22.79         4.43 o                         
  -6  -6   9          9.89          6.78         4.43 o                         
  -5  -6   9         25.95         28.61         4.54 o                         
  -4  -6   9        222.52        221.80         8.11 o                         
  -3  -6   9        309.21        294.70         9.07 o                         
  -2  -6   9        113.83        113.24         4.18 o                         
  -1  -6   9          6.26          5.94         2.75 o                         
   0  -6   9        205.00        209.95         7.74 o                         
   1  -6   9         21.41         23.43         4.11 o                         
   2  -6   9          5.57          4.38         3.58 o                         
  -7  -5   9          0.15          2.35         4.54 o                         
  -6  -5   9         28.19         39.87         4.86 o                         
  -5  -5   9        219.61        206.69         7.85 o                         
  -4  -5   9          7.65          4.16         3.79 o                         
  -3  -5   9         14.46         13.37         2.59 o                         
  -2  -5   9        221.23        224.58         6.91 o                         
  -1  -5   9         16.20         12.54         2.69 o                         
   0  -5   9         73.96         72.10         4.96 o                         
   1  -5   9        272.26        254.35         8.43 o                         
   2  -5   9         12.70         15.05         3.95 o                         
  -7  -4   9        203.21        204.61         8.33 o                         
  -6  -4   9         47.10         53.42         5.34 o                         
  -5  -4   9         63.39         60.52         5.12 o                         
  -4  -4   9        371.37        383.61         9.55 o                         
  -3  -4   9         21.56         20.47         2.44 o                         
  -2  -4   9         59.90         59.25         3.19 o                         
  -1  -4   9         44.59         42.86         3.15 o                         
   0  -4   9          6.07          1.65         3.31 o                         
   1  -4   9         10.42         12.17         3.36 o                         
  -8  -3   9         10.79          5.71         4.11 o                         
  -7  -3   9         21.09         27.80         4.80 o                         
  -6  -3   9        126.20        127.18         6.46 o                         
  -5  -3   9         39.34         39.12         4.48 o                         
  -4  -3   9         59.75         57.85         5.84 o                         
  -3  -3   9        343.94        326.42        11.23 o                         
  -2  -3   9         98.68        112.40         3.79 o                         
  -1  -3   9         47.76         47.70         2.86 o                         
   0  -3   9        100.20        101.77         5.28 o                         
   1  -3   9        210.31        193.78         7.15 o                         
   2  -3   9         68.70         60.25         4.75 o                         
   3  -3   9          0.48          2.24         3.74 o                         
  -8  -2   9         53.20         49.79         5.07 o                         
  -7  -2   9          1.44         -3.47         3.95 o                         
  -6  -2   9         29.26         22.73         4.43 o                         
  -5  -2   9         48.71         52.62         4.80 o                         
  -4  -2   9          3.84          2.94         2.45 o                         
  -3  -2   9          0.26          1.22         1.99 o                         
  -2  -2   9          2.52          5.42         2.04 o                         
  -1  -2   9        474.77        504.84        11.55 o                         
   0  -2   9        103.97        105.03         3.74 o                         
   1  -2   9        201.72        185.29         6.94 o                         
   2  -2   9        444.49        431.05        10.67 o                         
   3  -2   9          1.57         -0.85         3.79 o                         
  -8  -1   9         79.88         81.39         5.98 o                         
  -7  -1   9        244.41        232.15         8.17 o                         
  -6  -1   9         56.65         58.81         4.91 o                         
  -5  -1   9         28.92         32.29         3.90 o                         
  -4  -1   9          8.75          7.73         3.87 o                         
  -3  -1   9         70.00         71.21         3.17 o                         
  -2  -1   9        135.84        139.53         7.02 o                         
  -1  -1   9         38.66         37.25         3.95 o                         
   0  -1   9        347.68        352.28         9.07 o                         
   1  -1   9          7.57          1.07         3.36 o                         
   2  -1   9          9.78          9.29         3.74 o                         
   3  -1   9        240.14        246.03         8.70 o                         
  -8   0   9         54.83         46.38         5.34 o                         
  -7   0   9         26.46         20.76         4.16 o                         
  -6   0   9          0.59         -3.63         3.58 o                         
  -5   0   9        115.91        115.97         3.79 o                         
  -4   0   9          4.31          1.90         2.14 o                         
  -3   0   9        102.61        111.73         3.60 o                         
  -2   0   9       1224.03       1207.99        16.28 o                         
  -1   0   9         20.19         21.35         3.52 o                         
   0   0   9         44.86         41.89         4.06 o                         
   1   0   9        288.75        269.19         8.33 o                         
   2   0   9          3.93         -1.60         3.63 o                         
   3   0   9          3.11          4.11         4.22 o                         
  -8   1   9         30.94         38.43         5.02 o                         
  -7   1   9         56.31         53.74         5.39 o                         
  -6   1   9          0.68          4.32         3.95 o                         
  -5   1   9         32.52         36.51         2.89 o                         
  -4   1   9        131.97        140.09         5.60 o                         
  -3   1   9          3.21          2.56         2.45 o                         
  -2   1   9        149.24        156.10         6.19 o                         
  -1   1   9        124.41        125.95         5.82 o                         
   0   1   9          4.68          6.35         2.99 o                         
   1   1   9          0.21         -2.29         3.31 o                         
   2   1   9         84.68         99.64         5.71 o                         
   3   1   9         51.08         44.46         4.96 o                         
  -8   2   9          3.64          6.67         3.68 o                         
  -7   2   9          4.22          5.92         4.22 o                         
  -5   2   9          9.24          9.71         3.10 o                         
  -4   2   9         51.97         51.87         4.11 o                         
  -3   2   9        292.38        305.32         8.27 o                         
  -2   2   9          1.74         -2.19         2.99 o                         
  -1   2   9         88.25         85.02         5.23 o                         
   0   2   9        103.60         96.81         5.55 o                         
   1   2   9        101.50        100.12         5.82 o                         
   2   2   9          4.23          4.75         3.79 o                         
  -6   3   9        180.66        176.33         6.83 o                         
  -5   3   9         96.54        106.36         5.50 o                         
  -4   3   9          1.62          4.43         2.83 o                         
  -3   3   9         23.58         29.25         3.68 o                         
  -2   3   9         22.58         28.23         3.84 o                         
  -1   3   9        140.11        140.36         6.30 o                         
   0   3   9         16.58         21.56         3.68 o                         
   1   3   9          3.42          5.87         3.47 o                         
  -6   4   9         22.29         17.08         3.74 o                         
  -5   4   9         26.63         26.90         3.90 o                         
  -4   4   9         92.23         85.02         5.23 o                         
  -3   4   9        205.02        195.97         7.47 o                         
  -2   4   9         24.56         22.20         3.90 o                         
  -1   4   9         21.05         28.50         4.22 o                         
   0   4   9         80.13         70.23         5.18 o                         
  -5   5   9         13.58         16.86         3.68 o                         
  -4   5   9          0.25         -0.75         3.36 o                         
  -3   5   9          4.13          8.17         3.74 o                         
  -2   5   9         78.60         74.13         5.44 o                         
  -1   5   9          4.27          5.92         3.79 o                         
  -5  -6  10        130.07        124.13         6.99 o                         
  -4  -6  10         31.17         31.22         5.07 o                         
  -3  -6  10         17.57         10.25         4.00 o                         
  -2  -6  10         36.31         36.51         4.72 o                         
  -1  -6  10         27.61         30.37         6.99 o                         
   0  -6  10         16.42         10.67         4.00 o                         
  -6  -5  10         10.04         10.19         4.91 o                         
  -5  -5  10          1.00          1.65         4.11 o                         
  -4  -5  10        241.16        227.13         8.33 o                         
  -3  -5  10          0.28          0.54         2.57 o                         
  -2  -5  10         19.90         19.06         2.77 o                         
  -1  -5  10        245.08        246.45         7.31 o                         
   0  -5  10        125.38        118.64         6.46 o                         
   1  -5  10         26.44         25.35         4.59 o                         
  -6  -4  10        113.51        116.82         6.88 o                         
  -5  -4  10          2.90          2.51         4.06 o                         
  -4  -4  10          3.39          4.06         3.79 o                         
  -3  -4  10          2.37          1.89         2.34 o                         
  -2  -4  10         54.74         61.37         3.32 o                         
  -1  -4  10         47.96         43.96         5.87 o                         
   0  -4  10         35.31         35.36         3.10 o                         
   1  -4  10        200.50        180.33         7.63 o                         
  -7  -3  10         36.14         49.42         5.44 o                         
  -6  -3  10          1.55          3.52         3.79 o                         
  -5  -3  10         19.99         18.15         4.27 o                         
  -4  -3  10         63.17         57.80         4.54 o                         
  -3  -3  10         16.89         16.87         2.56 o                         
  -2  -3  10        113.84        111.65         3.94 o                         
  -1  -3  10         57.82         60.42         3.45 o                         
   0  -3  10         21.44         26.04         5.84 o                         
   1  -3  10          5.89          4.64         3.42 o                         
   2  -3  10         87.57         96.86         6.30 o                         
  -7  -2  10          1.96          4.32         4.32 o                         
  -6  -2  10          4.35          2.45         4.16 o                         
  -5  -2  10          0.55         -0.32         4.00 o                         
  -4  -2  10         13.79         14.99         3.76 o                         
  -3  -2  10        344.37        353.97         6.28 o                         
  -2  -2  10         53.75         55.69         3.24 o                         
  -1  -2  10         48.38         43.87         4.27 o                         
   0  -2  10        584.67        595.91        12.43 o                         
   1  -2  10         71.29         67.46         5.44 o                         
   2  -2  10          2.78         -1.76         4.00 o                         
  -7  -1  10         29.26         29.57         4.96 o                         
  -6  -1  10         84.41         78.72         5.66 o                         
  -5  -1  10        206.58        215.93         7.58 o                         
  -4  -1  10         19.44         20.13         2.74 o                         
  -3  -1  10         81.92         88.25         3.59 o                         
  -2  -1  10        292.88        295.71         8.43 o                         
  -1  -1  10          1.78          3.15         3.36 o                         
   0  -1  10          0.21          1.81         3.58 o                         
   2  -1  10        140.59        154.61         7.42 o                         
  -7   0  10         91.58        100.81         6.35 o                         
  -6   0  10          8.37          7.42         4.16 o                         
  -5   0  10         70.82         65.73         5.07 o                         
  -4   0  10        231.84        230.34         7.31 o                         
  -3   0  10         67.54         65.16         4.59 o                         
  -2   0  10         30.74         30.21         4.11 o                         
  -1   0  10        147.89        148.68         6.56 o                         
   0   0  10         23.23         22.79         4.06 o                         
   1   0  10          5.08          5.18         3.58 o                         
  -7   1  10         35.06         26.52         5.07 o                         
  -5   1  10          0.24          1.44         3.42 o                         
  -4   1  10          7.16          7.85         3.52 o                         
  -3   1  10         81.16         88.16         5.18 o                         
  -2   1  10         57.29         69.11         5.07 o                         
  -1   1  10          4.76          3.95         3.20 o                         
   0   1  10          0.72          1.49         3.52 o                         
   1   1  10         71.70         75.89         5.50 o                         
  -5   2  10         10.14         15.32         3.58 o                         
  -4   2  10         12.59          9.77         3.63 o                         
  -3   2  10          0.37          3.10         3.52 o                         
  -2   2  10         45.29         49.26         4.70 o                         
  -1   2  10         74.40         83.79         5.50 o                         
   0   2  10          2.19          5.23         3.68 o                         
  -6   3  10         15.67         13.50         3.95 o                         
  -5   3  10          2.08          4.43         3.63 o                         
  -4   3  10         19.83         27.75         4.11 o                         
  -3   3  10         60.22         62.44         5.18 o                         
  -2   3  10          1.53         -0.80         3.15 o                         
  -1   3  10          4.16          5.34         3.58 o                         
  -4   4  10         22.14         20.17         3.95 o                         
  -3   4  10         16.08         18.84         4.00 o                         
  -2   4  10         42.70         32.45         4.54 o                         
  -3  -5  11         58.61         59.56         5.60 o                         
  -2  -5  11        279.10        282.40         6.45 o                         
  -5  -4  11         15.74         18.68         4.80 o                         
  -4  -4  11         91.85        101.51         6.19 o                         
  -3  -4  11          0.19          2.12         2.86 o                         
  -2  -4  11         42.99         38.34         3.87 o                         
  -1  -4  11        212.71        211.53         5.75 o                         
  -6  -3  11        158.60        144.04         7.36 o                         
  -5  -3  11          1.02          0.59         4.32 o                         
  -4  -3  11         24.23         24.12         4.48 o                         
  -3  -3  11        247.00        254.62        10.46 o                         
  -2  -3  11          5.30          0.45         2.81 o                         
  -1  -3  11         12.28          8.38         3.84 o                         
   0  -3  11          2.67          4.00         4.00 o                         
  -6  -2  11         20.65         18.63         5.02 o                         
  -5  -2  11         80.71         87.84         6.03 o                         
  -4  -2  11          0.19         -0.59         2.69 o                         
  -3  -2  11         54.83         55.02         3.45 o                         
  -2  -2  11         78.04         84.75         5.60 o                         
  -1  -2  11         71.67         79.20         5.55 o                         
   0  -2  11          2.76          3.26         4.22 o                         
  -6  -1  11          5.01          6.94         4.70 o                         
  -5  -1  11          2.63          1.12         4.22 o                         
  -4  -1  11          6.99          7.04         3.63 o                         
  -3  -1  11         60.79         64.58         5.18 o                         
  -2  -1  11         12.80         16.01         4.22 o                         
  -1  -1  11         42.96         46.64         4.75 o                         
   0  -1  11        149.02        141.43         7.26 o                         
  -4   0  11          0.20         -1.39         3.31 o                         
  -3   0  11         64.16         59.29         4.91 o                         
  -2   0  11        161.34        178.78         7.47 o                         
  -1   0  11         26.34         27.43         4.59 o                         
  -5   1  11         27.14         29.35         4.32 o                         
  -4   1  11        197.82        214.97         7.74 o                         
  -3   1  11          2.49          2.78         3.74 o                         
  -2   1  11         10.93         17.02         4.16 o                         
  -1   1  11         57.05         58.76         5.28 o                         
  -4   2  11         22.98         21.08         4.38 o                         
  -3   2  11         13.89         16.28         4.32 o                         
                                                                                
